# Supplementary material for: Comparative genomics and synteny analysis of PP2C phosphatases in modern and wild sugarcane cultivars for insights into abiotic stress response
Source: Front Plant Sci. 2025 Aug 19;16:1596800. doi: 10.3389/fpls.2025.1596800 (PMC12401961; doi:10.3389/fpls.2025.1596800)
Supplement: Supplementary file 2 [file DataSheet2.fasta]

>SO_4967_5_(paired,_trimmed_pairs)_contig_3593
ACTGTCCATAGAGTCGATTAGGATAGAATCAAACATATGGTTCTTCAGCTCCATACAAAA
TACATTCCAAGGCAGCAATGAGGAGCCACTCCCTCGTTCCATAAAGCATTGTTAAGCTAC
TCACTGCCCTTTACATGCTACGGGTTCACAATTTAAACTACAGCTTCATGTTCTGTCAGC
TATCTTCTCAGAGCAAACGAAGGTTTGATAGGCGCTGTCAATAGAAATCAGGCTTGTTAG
TACCCTGATTTTTTTCAGATCAGGCTGGAGTGCAGTTAGTTTCACCGAACAATACTTCCA
TCAAACAACAAACGGTTTATTCTTCTCTTTTTACAAGGAGCAGAAAACCGAAATTGGAGA
CTACTTTGCAAGTTTTCATGGACAGGACCCAGTGATTCCTATCAGTACGTTCACCTGCAC
GTTGTCGAGCGATTCGATCTTTTACCTTCCATCGCATCCTTCTTTTTCCTACAGTCTGAG
CAAAGATAAGGACCACCCCATGGTGTTGATGGGGTTGAGCAGCAGCCCCCTACATTGTCC
GTCATTAAACCTTCGAACGGTTCTTGGTCCACTTGGCAGATTGCNNNNNNNNNNNNNNNN
NNNNNNNNNNNNNNNNNNNNNNNNNNNNNNNNNNNNNNNNNNNNNNNNNNNNNNNNNNNT
TGTTCTGATTTTTCTTTGGAGATAATGCTGGTGGTGTTGAACAATGATCAGATGGGATGA
TGTCGACAACCACACATGTTGTGTCATCTTTCAACCCACTTGTCTTCAGAGCTTGCTTAA
CAACAAGTTTTGCAGCCAGTTCTGCAGGCAATCCCCGGCATGCCTGAGCAGCAATCTCTG
AGGACAGAGCGTCCCATATTCCATCTGATGCAATTATTAGTCTTCCACCAGTATTTGGTA
GCTTCACTTGTTTGACATGTGGAATCGGTACGATGAACTCGCCGACATCAGTATCCCCAA
TGGACCGTGAAAGGCACAATCCACCCGGCCAGCATCGGAGAGGACCAACCTCCTGTCCAC
CACAGAGGTTAAGCCGGCTGACCTCCCCTCCACTTGCCGTGACGCGCTCGCGCTCCTCTG
CATTCTCCTCTAGCCGGTGATCCACAGTCAGCAATGAGACCTCGCCTCCATGTGTATCCA
GAATGCACCTAGAGTCTCCTACCGACGCCACAGTGACCGTGAACCCATCAACGACAACAA
GTGTCGCCGTTGTTCCTGACGTCTCACCCTTGCGCTGGAAGTCAATGTCTGTCTTGACGA
ATCCTGCGACGAGCGCGCGCGGCAGCGCCTGTAGCCAGTCCTCGCGGCTGATGCCCTGCG
GGACGGCGCTCATCACGTGCTCCAGCAATTTCTCCTTGCTGAACACCGCCGCCGACACGC
CATTGTGGCCGTCGAATACAGCGAATACAGAGAAAGAGGAGCAAGGGTCTCCGGGGACGC
GGAGGCAGTCGGGCTTGACGAGGAAGTAGTCCTCGCCGCGCTTGGCGAAGCCAGAGTGGC
CGTAGCGCACGTGCGGGTGCTCGGTGCCGTCGCCGCGGAGCTCGCGGCCGATCAGAGTGG
CCAGGGGCAGCGCCGGGGAAAGATTCCCCTCGCTGGCGGCGAGCGCCATCGCAGCCTCTC
GCCGCGGTTCTACAGAAGAAGCGCCCTTCCAAGAACCGGCCGAAACGGCGCCATTTTCGG
CGCGTAAAATGCTCAGGTCAGAGGTCACGGCGGGGAATACGACAAGCGGGATCTGGGATC
ACGCGAGTGGCACTCGGATTTGGAGGCAGTGGCGACGCAATGCCATCGGCGACGCGCTTG
GATTTGGGGAATTTGGCGAGGGCCGTGAACAGAGAGACGGCGAAAGGGGACG

>SO_4967_5_(paired,_trimmed_pairs)_contig_1177
CCAAATTTCGAGTCCCTACTTGTATTACCAGCTGATGCAATTGATAGATTTCCCCAATTC
AGGCAGGCAGGATACAGACCCTTTATAACACTTCGTTTCTTTTGTACCCTACAAGCTCAA
ATATACATTGCCAGATACTTGGACGCCCAGCTTGACAAAAAGAATACAGGGCAACGAAGA
AAGAAGAATGAAAACAGGACCGTCACCCGGTCAGGAAACATAAACCCTGACACGGATTTC
GCAATCTGTAATATACGGGGAATACAGCCCTTGGCAGCCCAAATGGCTTAAAAAGAACTG
AGAAAAATAAAGAACTGGGCTAAGTAATGTACTAAGGCAGCGGACTAAACTGACCAAATT
TGGATTCTCCAAATCTAGGTTCCTAGCAACTTGTCGCTTTAATTGTCCATCAAGCCTTCA
TGGTTAGGTTTTGCTCTTGAACTTGCGCTGTGCTTTCAGGTCAACTACAACGACAGTGAT
GTTGTCTTTGCTCCCCTTCTGAAGAGCAAGCTTTGACAAGCATTCAGCAGCCGCTTGAGC
AGCTGGGTCTGCGGAATCACCAAACCGTGGGGCTGATGATGAGCTTGTGCCATTTTTTTT
GTGCCATAGAAGTATCCGCTTGCGAGCAACTTCACATACCTCTTCATTTGACATTACGTC
CCAGAGGCCGTCACTAGCAAGAATAAGGCACTCATCATCCTTAGCCCGTGGAACTATTGT
TACCTCTGGGACTGGAATTATCCATGGCTTCAGATATCTGTCACCAATTGATCGCGACAT
TGCAAGAACACCGAAAACTCGATAACCATTCCATTGTATGACCTTGCCACCTTCTGCCTC
AATCCTTGCATACTCATCCTCCCTGTTAGGTTTATGATCCACCGACAGAGGCACGGGCTG
CTTGCCACGGCAGAGCACTGCCCGTGAATCCCCACAATTGGAGACAATGATATGCGAGGA
GCAGATGACAGCGACAACCGCCGTTGAACCCACGGTCTCAGGTGCCACAGGTTCTGGCGC
GAGCACCACAGCATTACTTGTGCCTGCTTCGCCACCACCTCCCCTGATCGCCTTGCCCCC
AACCTCGTCGTCCACTCTAGCGAAAGAATCCACAAAGGCCTTTTCCCACTGTTTCTTGAA
CTCCATGTCTCCCAAGTTAGCAGCACACACGGTCTCCTCTATCCTGCTCAGCTGCTCCAG
TAGGGCCACATGGAGGCGTTCCCTACAGTAATTTGCAACCTGCGCACCACCGTGTCCGTC
GTAGACACCAAAGAAATGTGCAGGTAAGCGGAACGTCATGGGATCGAGCCCATCGACCAC
CGCATTGCCGGTGAGCATCCAGAGTGGCACGTCAAAGAATCGCGGCTCTATAGCAACGGC
ATCCTCCATCTCCGGCCGGCGGCCGCATATGGAGGTGTAGCCCCACAGCGGCACGCAGTC
CACGGCGAAGACGCTCCTCCCACCAGCCGCGACCCTGGCCTCCGCTTCGACCGTGGCCGC
GGACGCGGCCGAGTCCTCGAACACCATGGGCCCACCCTCCGCGCCGAAGAAACCCAGCCC
AACCCCCTCGAAGTCAGCGCTGGCGACGCTGCTGCAGTCGCTGGCCACCGAGCACGGGCT
CCCGGCCACAGACGCGTCTCCCCCTTCCCCTTCCGGCGCCAGCGCGTCGTCGTCCACCGC
CGACGCCGTCCTGACCGGGGGCACGGAGATCCCCTCCATGGCTCCNNNNNNNNNNNNNNN
NNNNNNNNNNNNNNNNNNNNNNNNNNNNNNNNNNNNNNNNNNNNCCTCCGCAGCCGCCGC
CACCTCCTCCAGGATCACCTTCCCAGGCCGGCTCAAGCCCTTCGCAGAAGCACCGCATCG
CTCCCGCTCCCGCTCCCCTTCTAAGAGTCGTGACCGTGACCGTTCACGGTCTCGATCGAA
GAGCAAGCGCGTGAGTGGTTTTGACCAAGCACCTCCACAACAGGCACTTCCTATTGTTGC
TGCTGGTGCTATCCCTGGTCAGCTTCCTGGTGTCACTGCTCCTATTACCGGGGTTGGGGT
GCTTCCAAACTTGTATAATTTGGCTGCTGGACAGTTCAACCCCCTTGTTATTCAGCCACA
AGCCATGACACAACAGGCTACGCGACATGCTCGGCGTGTCTATGTGGGCGGACTTCCTCC
AACTGCTAATGAGCAGACCGTTGCCATATTCTTCAATGGAGTTATGGCTGCTATTGGAGG
AAACACAGCTGGTCCAGGTGATGCTGTTCTTAATGTCTACATAAACCATGACAAGAAATT
TGCTTTTGTGGAGATGAGATCTGTGGAGGAAGCAAGCAATGCAATGGCCTTAGATGGTAT
AATGTTTGAGGGAGCACCTGTCAAGGTTAGAAGGCCAACGGACTACAATCCTTCCCTAGC
AGCTGCTTTGGGTCCGAGCCAGCCAAATCCGAATCTCAATCTTGCTGCTGTTGGCTTAAC
ACCTGGCTCTGCTGGAGGATTGGAAGGCCCAGACCGGATCTTTGTAGGTGGTCTACCATA
TTACTTCACTGAGGCCCAAGTGCGGGAGTTGCTCGAGTCCTTTGGACCTCTGCGTGGATT
TGATCTTGTGAAGGATAGAGAAACTGGTAATTCGAAGGGATATGCCTTCTGTGTGTACCA
GGATCTTAATGTTACCGACATTGCCTGTGCTGCTCTTAATGGCATCAAGATGGGAGACAA
GACTCTTACTGTTAGGCGGGCAAACCAAGGAGCTTCTCAGCCTAGGCCAGAGCAAGAAAG
CATCCTGTTGCAGGCACAGCAGCAGGTGCAAATGCAGAAACTCGTATACCAAGTCGGAGG
TGCCCTGCCAACAAAAGTTGTATGCCTGACACAGGTAGTGACAGCAGATGAACTGAGAGA
TGATGAGGAATACGATGACATTGTGGAGGACATGAGGGAAGAAGGACGCAAATATGGTAA
CTTGGTGAAAGTTGTAATTCCACGGCCTGACCCCAGCGGTGCTCCTGTTGCTGGTGTTGG
AAAGGTGTTTTTGGAATATGCAGATGTGGAGGGCTCAACCAAAGCGAAGACGGGGATGCA
TGGGCGGAAATTCGGCGGGAACCAGGTGGTGGCCGTGTTCTACCCTGAGGACAAGTTCGC
CGCTGAGCAGTACGACTGAAAGTTGTAGAACCTATTCTAGAGTCGCAGTTGCACTACACA
ATGTGGTTTTTTTAAAATCTTTGATAGAACGAGAGCAATTATTCCTATTGGATTTGAATC
TTATCTAGTTGAGTTTCGTGCTGAACCAGTCTATATATAAGTGATAAGTTTCGTGCAGAA
CAGTTAGTCGGATGATGTGTACTGCTAGGACAGCTAAGATGAATTCAGTTGCTGTTTATC
CTTGGTGCGCTGTTTGCTCAAATTAACAGGTGCCATTGTGGTGCTGTGCTGAGATGGAAA
GACGTGAGGGGGGACGGTATGGCTCCTAGTTTAAAATGTGCTGCTGC

>SO_4967_5_(paired,_trimmed_pairs)_contig_8626
TTTTTTTTAGAGAATATTCCTTGTAGCTTGTCATGGATGCACGCCTAAAGAAAAAATACA
AGAGCAATCCCACCGACTGAGTGAAGGAATGCACAAGATTATGTCCCGGCTTATTCTTAA
ATAAACAGCAAGGGTCAACAATACACAACCCAACCACAGGCGGACATAACTGATTGGCAA
CAAGCTGGGCCGTTCTAAAGGGAAAGATCAGTCAAATCGAATGATCTTGAGACTGCCTTG
TACCATGAATCTGCTCGCTTCTTCCTGTGTGTCTCGTCCAGTTTGGGGCGGAAAACTGTC
GTGTTCTCCTTGTGCAAACCTGCGAATACTTGTTCCTTAGTCCAGACGCCAGCAGCTAGC
CCAGCAGCATATGCAGCTCCAAGTGCTGTTGTCTCTATGTCAGCTGGTCTCACAACAGGG
CTACCCAACAAATTAGCCTGAATCTGCATTAGAAGATTATTAACAGTAGCACCACCATCA
ACACGCAACAAGAACTCCCCTTCTGCACTCTTTACTTCTGCTTCTCCAGCATCCTTGTGC
ATGGAGCTGAGGACATCATTCACCTGAAAGCACATACTCTCAAGTACTGCTCGAGCAATG
TGCCCCTTGTTTGTGAACCTTGTGATTCCAATGCAGATCCCCCTTGCATCATCCCTCCAC
CATGGTGCAAACAACCCATTGAATGCTGGCACAAAGTACACGCCACCTGAATCCGGCACA
GTTTCAGCCAACTTTTCAATTTCGGCTGCTGTCTGAATGATTCCAAGGCTATCCCTCAAC
CACTGAACTGCTGCGCCTGCAATTGCAATGGATCCTTCAAGAGCATAATTAGTGGGTGCA
GTTGGGCCAAGCTTGTAAGCAATGGTGCTAAGAAGACCGTGCGAGGACTGGGTAGGCTCT
TCCCCTGTGTTGAGAAGGATGAAGGCACCAGTTCCATATGTGCTTTTTGCTTCACCCTTT
TGGCATAGCTGTCCAAGCATAGCAGCATGCTGATCTCCAAGACACCCCGAGATGGGGACG
CCTGCCAAAGGGAACTCTTTGGCAACTACACCAATTTTCTCTGAATTACTGATAATCTTT
GGCAAAATTTCAATAGGAACTCCTAATGCATCAAGTGTCGGCTTATCCCAATCAAGTGTC
TTTAGATTCATAAGCATTGTGCGAGATGCATTTGAGCAGTCTGTGACATGCTGCCCACCA
CCAACACCTCCTGTAAGGTTCCAGATCAACCAGGTATCAATTGTGCCGAACAAAGCGTCA
CCAATGCGGACTGCATCCTTGACATCATCCACATTTTCCATCAACCAT

>SO_4967_5_(paired,_trimmed_pairs)_contig_312
ACCATTACCACTACCATTACCATGCATGGTCAGCCGATAACTGATCAACACAACAGTCAA
AACTGAGAAATTACCCGCCTTTTTCTCTCCTCATCTCGTTGTCGCAAAAACATTAGACCT
TAATTAACACTATGTTACAGCACTTAATTACACTCCCGGTACACTAACAGCCGTTTGCGG
CACACCAGTAGATCAAGAACGCCGGACACGGACGGACGCGACGAGCTACGCCGGCGGGCT
TTGTCGCCGGAGCGAGCTTCGTCGGCCGTCTGCCCCGGCTAGCACTAGCGGCTAGCGGCG
GCCGCCTTGGCCTTGGCCGCGGCGACGCTGCTGGCCCAGTCTTGTTGGTCCCTTAGGAAG
AGGCAGACGGCGGAGCAGTCGTCGACGCGTGACGCCGGGTACCTGGTCCGCCACCGCTGC
GCCGCGGCCTCGGCGACGGCCTTGGACGCGTGCTGCTTCCGCGGGGTGGCGCAGACGATG
GACACCACCTCCTCGTTGCTCAGCACGTCCCACACGCCGTCCGTGGCCAGGATGATGAAC
AGGTCCCCCGGCGCGACGCGGCGGTGCGTCACCTCGGGCTCCGACACCACGCCGTGCCGC
TTCAGGCGGTAGTCCCCCAGCGACCGGGCCATGGCCAGGCCGGGGCAGTCCTCGTTGGGG
AGCCACACGCGCAGCACCGACGGCTCGTCCTTGAGCGCGAACACGCGGCCGTTGCAGCGC
TTGATCCGCTCCGCCTCCTGAGGCACGTTGGGCTTCTGGTCGGTGGTGAGCTGCACGGCC
TTGAGGTAACCGGTCTCCGACATGGTGGCCAGCACGGCCCTGGAGTCGCCGAGGTTGGCG
ATGATGAGGTCTTTCCCCTGCTTGATGGCGCACACGGCGGTGGTGCCGCTGAAGTTGCAG
TCCACGTTGGCCTGGAGCTTGAGCTCCTTGTCCATGGCCTGGAACGCGTTGGCACAGGCC
TCCCGCCACTCCTCCAGCAGCTGCGCTGGAGCTGGCGACGACCGCCCGCTGCCGTCCGTG
GACGACGCCGCCGACGAGGCCACGGGCGACGCGTCGCTGAAGACCGCCGGGTCGTCGTCG
TCGTCGGAGCCCCCCAGGAGGAGCGCGTTCCGGTGGCTCAGGATCATGAAGGGGAGGTAG
TCCCTCACCAGCTTGCTGATGAACTGCCCGCACCGCCCGTGGCCGTCGAACACGCCGCAG
AACACGCCGTCCTCCATTCCGAATCCCTGGCAGAGGATGACGGCGTCCTGGTTGGGCCCC
TTCTTGCCCTTCTGCGAGAAGAGGGAGGCCACCTTCCGGCCATGGCCGTCCCCGTCCGCT
CCCCCGCCGCCCTGCTCGTCCATCACGTACACCACGTTCTCGTCGGAGTCCTCCTCCTGC
TGCACGCGCCTCGACGAGGCGCAGATCCCCATGTCGACCGAGGAGACCGCCGAACGACCC
GCTTCTTCCCCCTTCCCTCCTTTTGCCTTGGCGGGAGAGAACAGAGCAACAGAAGCGGTG
GTGGTGGCAGGCAGAGGCAGCAGACGCGCTCAAGCTCAACGATGGCGGGCAGCGAACCGC
AGTCGCAGGGATAAGAGAGCCATAGAGGGGGTGGGTGGAAGGGGAGGCCGGTCGGCACTG
AGCCGCACCCGGATGCGCCGCGGCATTTTAAAGGGTGGAGTAACAAATAGTGGATGGATT
CCGGCAT

>SO_4967_5_(paired,_trimmed_pairs)_contig_2020
GGCCCAAGCACCTGCACCAGCAGCAGCAGCCGCCGCTGGAGATCCGGGAGGTATGGGCGG
ACAACGTGGAGCGCGAGTTCAAGCTAATCCGCGCGGCCATCGAGCGGTTCCCCTACGTGT
CCATGGACACGGAGTTCCCGGGCGTGATCCACCACCCACCCCCTGCCGTCCACCACTCCA
CGCTCACCGCGTCGCAGCGCTACACCCTCCTCAAGTCCAACGTCGACGCGCTGCACCTCA
TCCAGGTCGGCCTCGCCTTCGCGCCGTCCCCGTCCTCCCCGCCCGCGCTGGCGTTCCAGA
TCAACCTCCGCGAGTTCGACCCGCGGGTGCACCGCCACGCGCCGGACTCGGTCCGCCTGC
TGGCCGCCAGCGGCGTCGACCTCGCCGCGCACCGCGCCCGGGGCGTCAGCGCCCGCGCCT
TCGCCGCGCTGCTCATGTCGTCGGGCCTCGTCTGCAACCCCGACGTGGCGTGGGTCACCT
TCTGCTCCGCCTACGACTTCGCCTACCTCGTCAAGGTGCTCATGGGCCGGAAGCTGCCCC
GGGCGCTCCCGGAGTTCCTGCGGTACGTCCGGGTGTACTTCGGCGCCGCCGTGTACGACG
TCAAGCACATGGCCAGCGAGGTCGCGCTGCTCGGCGGGCTCGAGCGCGTCGCCGGTGCCC
TCCGCGTGCGCCGCGCCGCCGGGAGGGGACACCAGGCCGCGTCCGACAGCGTGCTCACGT
GGGACACCTTCCGGGAGATGGCGAGGCTCTACTTCCCCAAGGAAGGCAGCCTGGACGTGT
GCGCCGGCGTGCTCTACGGCCTCGAGCTCCACGACGGCGGCGGCGACGCCACTACCAAGC
CGGCTAAGTGCGCGCTGCGCTGCTGATTGTTCAGTTGTTCATGTTCTTCATGTACAGTAC
AGCACCTCCCAAACTGGATTTGGGGGGAAATAACATAAAGAAAGAAAGAAAGAAAGAAAG
AACGAAGTGAAAAATAACCTACAAAACTGCTGGCTGCTGCTACAGCTGACCTGCCTATGT
AATCCGCAGCCGACTCTCAACAAATGGCCCAGCGCTCATCATGCGTCAACCAGAGTTGTC
AGCATAGTATTTACACATCCCGAAACCCATCCCCTTCCTTCCTCTCTTCCTCTTCCTCCC
TCTAGCGGTGGTCGGTCTCCAGCCAGCTCCTCAGGTTGCACAGCGCCTCTGTCGACAGGC
CCTTGCAGCTCCTCGGCCTCGCAGGCTGCTCCTGCTGCTGTGACCCCAGCTCCGACGCGA
AGCACACCACGATGACCGTGAGGTTGTCCGCCGTCTCCAGCCGCTTGGCCTCCATCACNN
NNNNNNNNGCCCGCGTCACCGAGAGGACCCCGTTGAGGTAGCCGTCCTCGATGTACCCTC
CGGACGCGGCGACCCTCTCGCACTCCTCGACGTAGTTTGCGCGGTGGTCTCGAGACATCT
CCATCGCGACTCCTTTTCGGCATAAGACCGCCCGGCAGTCCCCAGTGTTCGCAACCAGTA
GTTGCCTCCCAAAGACTAATGCAGTGAGCGCCGTGGTTCCAGAAGAGCGGCTGATGTCCA
AATCATCGGCCAAAGCAAGATCCGCCTGGAGGAAAGCTCTGCGAACAGAGCTCTCAACAG
ACTGAAGGTACATCTCATCGACTTGAGATGCCTGTGGGAACTCACTATCCTCGAATAGGA
ACCTCATTGCATGCCTTTTCATGTAGGCTGCGGCATCCGGACCGCCATGGCCATCAAAAA
CCCCATAGAAGGCACTAGGCAAAGGGCAGACCAACAGTGAGCCGAGATGAGCAGAAAGAT
CATCTATCCGGATGTGTTCGTCCTCCATGTACCTCCTAGGACCAATATCGGCAAAGCTAC
CAGACCGAATGGTGGGCACAAACTGTAGCACGTCCATAGACACACTTGGTGCAGCATCAG
GCTGCTCCAACCCCATGAGAGGCACCTCCACGGCGACCTCGACCTCGACCTCAACCCCGA
CCTCCCCGGGCGCGGC
