# Supplementary material for: Comparative genomics and synteny analysis of PP2C phosphatases in modern and wild sugarcane cultivars for insights into abiotic stress response
Source: Front Plant Sci. 2025 Aug 19;16:1596800. doi: 10.3389/fpls.2025.1596800 (PMC12401961; doi:10.3389/fpls.2025.1596800)
Supplement: Supplementary file 3 [file Table1.xlsx]

## Sheet: Genomic_Feature
Table S1| Detailed description of SoffiXPP2C gene
Seq ID	Name provided	Chromosome ID	Start	End	Gene Lenth	Exon	AA Lenth	Molecular Weight	PI	Subcellular Localization
SoffiXsponR570.01Ag026100.1	SoffiXPP2C01	Chr1A	7266667	7270571	3904	4	382	41499.1	6.57	Extracellular
SoffiXsponR570.01Ag034400.1	SoffiXPP2C02	Chr1A	8664921	8668509	3588	4	631	68143.6	5.46	Chloroplast
SoffiXsponR570.01Ag044200.1	SoffiXPP2C03	Chr1A	10225026	10229449	4423	4	466	49634	8.65	Mitochondrial
SoffiXsponR570.01Ag083700.1	SoffiXPP2C04	Chr1A	18439743	18442911	3168	4	377	41564.1	9.33	Mitochondrial
SoffiXsponR570.01Ag264400.1	SoffiXPP2C05	Chr1A	61368238	61373663	5425	9	533	55450.9	4.71	Cytoplasmic
SoffiXsponR570.01Ag311700.1	SoffiXPP2C06	Chr1A	82224776	82229729	4953	4	398	44003.8	7.76	Cytoplasmic
SoffiXsponR570.01Ag314500.1	SoffiXPP2C07	Chr1A	82918404	82922108	3704	3	372	40080.5	6.19	Chloroplast
SoffiXsponR570.01Ag349300.1	SoffiXPP2C08	Chr1A	91260188	91264677	4489	9	446	47869.3	5.53	Cytoplasmic
SoffiXsponR570.01Ag360700.1	SoffiXPP2C09	Chr1A	93721735	93729876	8141	4	958	105433	5.69	Nuclear
SoffiXsponR570.01Ag403000.1	SoffiXPP2C10	Chr1A	102747111	102763148	16037	7	430	45916.2	6.28	Chloroplast
SoffiXsponR570.01Ag410400.1	SoffiXPP2C11	Chr1A	103957135	103959109	1974	3	390	40946.3	6.49	Chloroplast
SoffiXsponR570.01Ag422900.1	SoffiXPP2C12	Chr1A	106375731	106380772	5041	4	624	67633.8	6.18	Chloroplast
SoffiXsponR570.01Ag423000.1	SoffiXPP2C13	Chr1A	106409473	106412116	2643	1	459	49530.3	5.25	Chloroplast
SoffiXsponR570.01Ag426700.1	SoffiXPP2C14	Chr1A	106921382	106923346	1964	3	396	42182.1	5.94	Nuclear
SoffiXsponR570.01Ag465300.1	SoffiXPP2C15	Chr1A	114752205	114753978	1773	2	388	41946.7	8.06	Chloroplast
SoffiXsponR570.01Ag475700.1	SoffiXPP2C16	Chr1A	117086647	117093456	6809	9	594	61130.7	4.21	Chloroplast
SoffiXsponR570.01Ag518400.1	SoffiXPP2C17	Chr1A	124730893	124735015	4122	4	399	44006.9	8.79	Nuclear
SoffiXsponR570.01Bg026300.1	SoffiXPP2C18	Chr1B	3612810	3616472	3662	4	375	40815.4	6.53	Extracellular
SoffiXsponR570.01Bg034300.1	SoffiXPP2C19	Chr1B	4752973	4756793	3820	4	631	68100.5	5.35	Chloroplast
SoffiXsponR570.01Bg042500.1	SoffiXPP2C20	Chr1B	5942572	5946891	4319	4	465	49469.7	8.65	Mitochondrial
SoffiXsponR570.01Bg042600.1	SoffiXPP2C21	Chr1B	5954034	5956110	2076	3	215	24079.2	9.65	PlasmaMembrane
SoffiXsponR570.01Bg077600.1	SoffiXPP2C22	Chr1B	11147634	11150716	3082	4	377	41578.2	9.33	Mitochondrial
SoffiXsponR570.01Bg247900.1	SoffiXPP2C23	Chr1B	42529081	42534603	5522	9	512	53107.7	4.54	Cytoplasmic
SoffiXsponR570.01Bg291500.1	SoffiXPP2C24	Chr1B	62840471	62845989	5518	4	398	44003.8	7.76	Cytoplasmic
SoffiXsponR570.01Bg293900.1	SoffiXPP2C25	Chr1B	63566206	63569690	3484	4	372	40043.4	6.19	Chloroplast
SoffiXsponR570.01Bg313400.1	SoffiXPP2C26	Chr1B	68206900	68211445	4545	9	446	47869.3	5.53	Cytoplasmic
SoffiXsponR570.01Bg360500.1	SoffiXPP2C27	Chr1B	78036071	78040303	4232	7	430	46008.3	6.39	Chloroplast
SoffiXsponR570.01Bg367400.1	SoffiXPP2C28	Chr1B	79360895	79362789	1894	3	392	41232.6	6.57	Chloroplast
SoffiXsponR570.01Bg379500.1	SoffiXPP2C29	Chr1B	81530053	81534153	4100	4	624	67679.9	6.18	Chloroplast
SoffiXsponR570.01Bg379600.1	SoffiXPP2C30	Chr1B	81598620	81601442	2822	4	622	67846.3	6.3	Chloroplast
SoffiXsponR570.01Bg382600.1	SoffiXPP2C31	Chr1B	82111791	82114084	2293	3	396	42182.1	5.94	Nuclear
SoffiXsponR570.01Bg422200.1	SoffiXPP2C32	Chr1B	89742125	89743897	1772	2	388	41960.7	8.06	Chloroplast
SoffiXsponR570.01Bg433900.1	SoffiXPP2C33	Chr1B	91779075	91785668	6593	9	594	61114.8	4.22	Chloroplast
SoffiXsponR570.01Bg468600.1	SoffiXPP2C34	Chr1B	98643372	98647430	4058	4	399	44040	8.78	Nuclear
SoffiXsponR570.01Cg014300.1	SoffiXPP2C35	Chr1C	1956277	1959714	3437	4	380	41400.9	9.98	Nuclear
SoffiXsponR570.01Cg024400.1	SoffiXPP2C36	Chr1C	3620740	3633367	12627	4	466	49619	8.51	Mitochondrial
SoffiXsponR570.01Cg112800.1	SoffiXPP2C37	Chr1C	24176421	24181801	5380	9	512	53207.8	4.52	Cytoplasmic
SoffiXsponR570.01Cg160600.1	SoffiXPP2C38	Chr1C	46295028	46302266	7238	4	398	43949.8	8.28	Cytoplasmic
SoffiXsponR570.01Cg163100.1	SoffiXPP2C39	Chr1C	46915930	46919280	3350	4	372	40022.4	6.19	Chloroplast
SoffiXsponR570.01Cg196000.1	SoffiXPP2C40	Chr1C	54202184	54206659	4475	9	446	47869.3	5.53	Cytoplasmic
SoffiXsponR570.01Cg208000.1	SoffiXPP2C41	Chr1C	56527043	56535736	8693	4	958	105446	5.65	Nuclear
SoffiXsponR570.01Cg250100.1	SoffiXPP2C42	Chr1C	65216489	65223910	7421	7	430	45903.2	6.24	Chloroplast
SoffiXsponR570.01Cg257500.1	SoffiXPP2C43	Chr1C	66281825	66283791	1966	3	390	40977.3	6.49	Chloroplast
SoffiXsponR570.01Cg270800.1	SoffiXPP2C44	Chr1C	68672637	68677088	4451	4	624	67633.9	6.27	Chloroplast
SoffiXsponR570.01Cg270900.1	SoffiXPP2C45	Chr1C	68743609	68746253	2644	1	459	49431.2	5.18	Chloroplast
SoffiXsponR570.01Cg273800.1	SoffiXPP2C46	Chr1C	69246545	69248986	2441	3	416	44374.9	6.29	Nuclear
SoffiXsponR570.01Cg313100.1	SoffiXPP2C47	Chr1C	77750273	77752038	1765	1	422	45852.2	6.61	Cytoplasmic
SoffiXsponR570.01Cg324500.1	SoffiXPP2C48	Chr1C	79886830	79893366	6536	9	594	61229.9	4.24	Chloroplast
SoffiXsponR570.01Cg365200.1	SoffiXPP2C49	Chr1C	88380513	88384744	4231	4	399	44013.9	8.79	Nuclear
SoffiXsponR570.01Dg005100.1	SoffiXPP2C50	Chr1D	802429	806048	3619	4	631	68127.5	5.4	Chloroplast
SoffiXsponR570.01Dg127300.1	SoffiXPP2C51	Chr1D	31198248	31203825	5577	9	512	53207.8	4.52	Cytoplasmic
SoffiXsponR570.01Dg173100.1	SoffiXPP2C52	Chr1D	47704641	47709975	5334	4	397	43884.7	7.76	Cytoplasmic
SoffiXsponR570.01Dg175500.1	SoffiXPP2C53	Chr1D	48157900	48161385	3485	4	372	40078.5	6.19	Chloroplast
SoffiXsponR570.01Dg206700.1	SoffiXPP2C54	Chr1D	53492770	53497268	4498	9	446	47777.2	5.71	Cytoplasmic
SoffiXsponR570.01Dg218300.1	SoffiXPP2C55	Chr1D	55716376	55722947	6571	4	958	105307	5.58	Nuclear
SoffiXsponR570.01Dg257300.1	SoffiXPP2C56	Chr1D	62200480	62204623	4143	7	430	45972.3	6.39	Chloroplast
SoffiXsponR570.01Dg264800.1	SoffiXPP2C57	Chr1D	63168029	63170038	2009	3	392	41158.6	6.49	Chloroplast
SoffiXsponR570.01Dg277100.1	SoffiXPP2C58	Chr1D	64771697	64775429	3732	4	692	75167.4	8.33	Chloroplast
SoffiXsponR570.01Dg277200.1	SoffiXPP2C59	Chr1D	64821805	64824358	2553	4	622	67756.1	6.01	Chloroplast
SoffiXsponR570.01Dg280300.1	SoffiXPP2C60	Chr1D	65240750	65243004	2254	3	395	42099.1	6.21	Nuclear
SoffiXsponR570.01Dg317700.1	SoffiXPP2C61	Chr1D	71055866	71057791	1925	2	388	41946.7	8.06	Chloroplast
SoffiXsponR570.01Dg365300.1	SoffiXPP2C62	Chr1D	78473093	78477133	4040	4	399	44074.1	8.79	Nuclear
SoffiXsponR570.01Eg026900.1	SoffiXPP2C63	Chr1E	6273210	6276930	3720	4	483	52537.9	9.45	Nuclear
SoffiXsponR570.01Eg035200.1	SoffiXPP2C64	Chr1E	7550347	7553930	3583	4	631	68201.6	5.4	Chloroplast
SoffiXsponR570.01Eg044400.1	SoffiXPP2C65	Chr1E	9378041	9382376	4335	4	466	49561.9	8.65	Mitochondrial
SoffiXsponR570.01Eg085400.1	SoffiXPP2C66	Chr1E	18274177	18277346	3169	4	377	41580.2	9.33	Mitochondrial
SoffiXsponR570.01Eg226000.1	SoffiXPP2C67	Chr1E	47301354	47305974	4620	4	398	44027.9	8.26	Cytoplasmic
SoffiXsponR570.01Eg228700.1	SoffiXPP2C68	Chr1E	47894681	47898261	3580	4	372	40036.4	6.19	Chloroplast
SoffiXsponR570.01Eg262500.1	SoffiXPP2C69	Chr1E	53240035	53244530	4495	9	446	47852.3	5.78	Cytoplasmic
SoffiXsponR570.01Eg274100.1	SoffiXPP2C70	Chr1E	55459099	55465495	6396	4	958	105422	5.62	Nuclear
SoffiXsponR570.01Eg314800.1	SoffiXPP2C71	Chr1E	61291939	61295645	3706	7	430	45972.3	6.39	Chloroplast
SoffiXsponR570.01Eg321400.1	SoffiXPP2C72	Chr1E	62058884	62060850	1966	3	388	40802.1	6.49	Chloroplast
SoffiXsponR570.01Eg331300.1	SoffiXPP2C73	Chr1E	63381142	63385455	4313	4	624	67727	6.09	Chloroplast
SoffiXsponR570.01Eg331400.1	SoffiXPP2C74	Chr1E	63421719	63424294	2575	4	622	67664	6.09	Chloroplast
SoffiXsponR570.01Eg334300.1	SoffiXPP2C75	Chr1E	63821370	63826921	5551	3	397	42284.3	6.33	Nuclear
SoffiXsponR570.01Eg372400.1	SoffiXPP2C76	Chr1E	69718165	69720025	1860	2	388	41946.7	8.06	Chloroplast
SoffiXsponR570.01Eg382900.1	SoffiXPP2C77	Chr1E	71302384	71308393	6009	9	585	60279.9	4.25	Chloroplast
SoffiXsponR570.01Eg422000.1	SoffiXPP2C78	Chr1E	77084045	77088073	4028	4	399	44036	8.63	Nuclear
SoffiXsponR570.01Fg065000.1	SoffiXPP2C79	Chr1F	15609776	15615299	5523	9	516	53643.2	4.52	Cytoplasmic
SoffiXsponR570.01Fg111600.1	SoffiXPP2C80	Chr1F	33807551	33812429	4878	4	398	44080.9	8.57	Cytoplasmic
SoffiXsponR570.01Fg114000.1	SoffiXPP2C81	Chr1F	34596646	34599980	3334	4	372	40023.4	6.07	Chloroplast
SoffiXsponR570.01Fg147900.1	SoffiXPP2C82	Chr1F	40524064	40525801	1737	3	206	21922.4	4.7	Cytoplasmic
SoffiXsponR570.01Fg159200.1	SoffiXPP2C83	Chr1F	42642127	42649388	7261	4	958	105394	5.59	Nuclear
SoffiXsponR570.01Fg198800.1	SoffiXPP2C84	Chr1F	49834479	49838310	3831	7	430	45972.3	6.39	Chloroplast
SoffiXsponR570.01Fg205600.1	SoffiXPP2C85	Chr1F	50746300	50748270	1970	3	388	40846.2	6.49	Chloroplast
SoffiXsponR570.01Fg218300.1	SoffiXPP2C86	Chr1F	52444816	52449151	4335	4	624	67626.8	6.09	Chloroplast
SoffiXsponR570.01Fg221200.1	SoffiXPP2C87	Chr1F	52871453	52873658	2205	3	400	42606.6	6.29	Nuclear
SoffiXsponR570.01Fg259800.1	SoffiXPP2C88	Chr1F	58861337	58863099	1762	2	388	41946.7	8.06	Chloroplast
SoffiXsponR570.01Fg308900.1	SoffiXPP2C89	Chr1F	66724012	66728172	4160	4	395	43598.5	8.79	Cytoplasmic
SoffiXsponR570.02Ag061600.1	SoffiXPP2C90	Chr2A	13413811	13416515	2704	12	321	34246.8	5.08	Chloroplast
SoffiXsponR570.02Ag133800.1	SoffiXPP2C91	Chr2A	28573335	28576376	3041	4	402	43602.6	4.98	Cytoplasmic
SoffiXsponR570.02Ag159300.1	SoffiXPP2C92	Chr2A	36667835	36691627	23792	8	481	51357.4	7.95	Chloroplast
SoffiXsponR570.02Ag169200.1	SoffiXPP2C93	Chr2A	48954066	48986623	32557	10	588	65612.9	6.55	Cytoplasmic
SoffiXsponR570.02Ag172600.1	SoffiXPP2C94	Chr2A	50035436	50038923	3487	11	387	41733.5	5.42	Chloroplast
SoffiXsponR570.02Ag183900.1	SoffiXPP2C95	Chr2A	53628372	53633437	5065	4	467	49021.6	4.78	Chloroplast
SoffiXsponR570.02Ag184700.1	SoffiXPP2C96	Chr2A	53897974	53902986	5012	5	456	48437.5	8.32	Chloroplast
SoffiXsponR570.02Ag205500.1	SoffiXPP2C97	Chr2A	58642339	58647424	5085	8	369	39761.7	6.28	Chloroplast
SoffiXsponR570.02Ag225100.1	SoffiXPP2C98	Chr2A	62793729	62799955	6226	3	448	47512.1	5.4	Chloroplast
SoffiXsponR570.02Ag226100.1	SoffiXPP2C99	Chr2A	63294479	63300371	5892	3	448	47512.1	5.4	Chloroplast
SoffiXsponR570.02Ag339600.1	SoffiXPP2C100	Chr2A	84349089	84352084	2995	4	411	43820.6	5.74	Chloroplast
SoffiXsponR570.02Bg059200.1	SoffiXPP2C101	Chr2B	13286248	13288911	2663	12	321	34265.8	5.09	Chloroplast
SoffiXsponR570.02Bg116200.1	SoffiXPP2C102	Chr2B	26128313	26131150	2837	4	402	43661.6	4.98	Cytoplasmic
SoffiXsponR570.02Bg141000.1	SoffiXPP2C103	Chr2B	34579645	34603478	23833	8	487	52708.1	7.03	Mitochondrial
SoffiXsponR570.02Bg147700.1	SoffiXPP2C104	Chr2B	43860241	43863750	3509	11	387	41703.5	5.42	Chloroplast
SoffiXsponR570.02Bg152600.1	SoffiXPP2C105	Chr2B	45312319	45318019	5700	4	463	48668.2	4.84	Chloroplast
SoffiXsponR570.02Bg153300.1	SoffiXPP2C106	Chr2B	45556936	45561890	4954	5	456	48399.4	8.32	Chloroplast
SoffiXsponR570.02Bg171800.1	SoffiXPP2C107	Chr2B	50182067	50187351	5284	8	367	39617.6	6.11	Chloroplast
SoffiXsponR570.02Bg191700.1	SoffiXPP2C108	Chr2B	54616988	54623708	6720	3	448	47462	5.45	Cytoplasmic
SoffiXsponR570.02Bg304100.1	SoffiXPP2C109	Chr2B	75817231	75821971	4740	4	411	43806.5	5.74	Chloroplast
SoffiXsponR570.02Cg060300.1	SoffiXPP2C110	Chr2C	11206993	11209651	2658	12	321	34309.9	5.09	Chloroplast
SoffiXsponR570.02Cg130200.1	SoffiXPP2C111	Chr2C	25142604	25145344	2740	4	402	43661.6	4.98	Cytoplasmic
SoffiXsponR570.02Cg155400.1	SoffiXPP2C112	Chr2C	34048829	34073060	24231	8	481	51357.4	7.95	Chloroplast
SoffiXsponR570.02Cg163400.1	SoffiXPP2C113	Chr2C	44752344	44772003	19659	12	652	72220.3	5.93	Cytoplasmic
SoffiXsponR570.02Cg166900.1	SoffiXPP2C114	Chr2C	45593499	45596988	3489	11	387	41703.5	5.42	Chloroplast
SoffiXsponR570.02Cg177100.1	SoffiXPP2C115	Chr2C	48866274	48871338	5064	4	467	49019.5	4.78	Chloroplast
SoffiXsponR570.02Cg178100.1	SoffiXPP2C116	Chr2C	49133266	49138219	4953	5	456	48409.5	8.32	Chloroplast
SoffiXsponR570.02Cg197500.1	SoffiXPP2C117	Chr2C	54000735	54005984	5249	8	367	39617.6	6.11	Chloroplast
SoffiXsponR570.02Cg217600.1	SoffiXPP2C118	Chr2C	57647355	57653138	5783	3	445	47110.7	5.52	Cytoplasmic
SoffiXsponR570.02Cg250400.1	SoffiXPP2C119	Chr2C	63287031	63290592	3561	3	383	40549	6.5	Chloroplast
SoffiXsponR570.02Cg330400.1	SoffiXPP2C120	Chr2C	75344449	75346610	2161	4	411	43797.4	5.54	Chloroplast
SoffiXsponR570.02Dg058900.1	SoffiXPP2C121	Chr2D	9766199	9769370	3171	12	321	34207.8	5.16	Chloroplast
SoffiXsponR570.02Dg132100.1	SoffiXPP2C122	Chr2D	22297712	22300543	2831	4	402	43701.7	5.03	Cytoplasmic
SoffiXsponR570.02Dg157500.1	SoffiXPP2C123	Chr2D	30304089	30313808	9719	8	481	51431.5	7.95	Cytoplasmic
SoffiXsponR570.02Dg165500.1	SoffiXPP2C124	Chr2D	44562334	44574412	12078	12	650	72274.4	5.99	Cytoplasmic
SoffiXsponR570.02Dg169100.1	SoffiXPP2C125	Chr2D	45799375	45802861	3486	11	387	41658.4	5.32	Chloroplast
SoffiXsponR570.02Dg181000.1	SoffiXPP2C126	Chr2D	49271518	49276452	4934	4	459	48350.9	4.87	Chloroplast
SoffiXsponR570.02Dg181900.1	SoffiXPP2C127	Chr2D	49515322	49520288	4966	5	456	48421.5	8.04	Chloroplast
SoffiXsponR570.02Dg201200.1	SoffiXPP2C128	Chr2D	53114537	53119797	5260	8	367	39565.5	6.28	Chloroplast
SoffiXsponR570.02Dg220400.1	SoffiXPP2C129	Chr2D	56392348	56398036	5688	3	448	47441.9	5.39	Cytoplasmic
SoffiXsponR570.02Dg250800.1	SoffiXPP2C130	Chr2D	61221928	61225005	3077	3	383	40498.9	6.5	Chloroplast
SoffiXsponR570.02Dg329800.1	SoffiXPP2C131	Chr2D	71866718	71869866	3148	4	409	43836.6	5.86	Chloroplast
SoffiXsponR570.02Eg101100.1	SoffiXPP2C132	Chr2E	23266016	23268836	2820	4	402	43712.7	5.02	Cytoplasmic
SoffiXsponR570.02Eg125100.1	SoffiXPP2C133	Chr2E	30806729	30825901	19172	8	481	51435.6	7.95	Cytoplasmic
SoffiXsponR570.02Eg133700.1	SoffiXPP2C134	Chr2E	41009269	41027296	18027	12	652	72338.4	5.81	Cytoplasmic
SoffiXsponR570.02Eg137100.1	SoffiXPP2C135	Chr2E	42035136	42043438	8302	11	387	41614.4	5.32	Chloroplast
SoffiXsponR570.02Eg149600.1	SoffiXPP2C136	Chr2E	45539881	45544907	5026	4	467	49074.8	4.89	Chloroplast
SoffiXsponR570.02Eg150700.1	SoffiXPP2C137	Chr2E	45835607	45840157	4550	5	325	35657.2	6.46	Cytoplasmic
SoffiXsponR570.02Eg172400.1	SoffiXPP2C138	Chr2E	50140406	50145712	5306	8	367	39617.6	6.11	Chloroplast
SoffiXsponR570.02Eg192200.1	SoffiXPP2C139	Chr2E	53465102	53471068	5966	3	448	47392.9	5.38	Cytoplasmic
SoffiXsponR570.02Eg224600.1	SoffiXPP2C140	Chr2E	59020387	59023633	3246	3	383	40591.1	6.5	Chloroplast
SoffiXsponR570.02Eg303300.1	SoffiXPP2C141	Chr2E	70830976	70836342	5366	4	411	43817.6	5.91	Chloroplast
SoffiXsponR570.02Eg354900.1	SoffiXPP2C142	Chr2E	78404801	78406675	1874	3	222	24899.9	6.05	Extracellular
SoffiXsponR570.02Fg060600.1	SoffiXPP2C143	Chr2F	14984028	14986687	2659	12	321	34265.8	5.09	Chloroplast
SoffiXsponR570.02Fg130200.1	SoffiXPP2C144	Chr2F	29736582	29739529	2947	4	402	43745.8	5.03	Cytoplasmic
SoffiXsponR570.02Fg150600.1	SoffiXPP2C145	Chr2F	37074007	37091900	17893	12	652	72213.3	5.93	Cytoplasmic
SoffiXsponR570.02Fg153600.1	SoffiXPP2C146	Chr2F	38056478	38059956	3478	11	387	41735.6	5.42	Chloroplast
SoffiXsponR570.02Fg164400.1	SoffiXPP2C147	Chr2F	41411118	41416095	4977	4	467	49049.6	4.78	Chloroplast
SoffiXsponR570.02Fg165200.1	SoffiXPP2C148	Chr2F	41704645	41709541	4896	5	456	48409.5	8.32	Chloroplast
SoffiXsponR570.02Fg185300.1	SoffiXPP2C149	Chr2F	46575923	46581093	5170	8	361	39082.9	6.28	Chloroplast
SoffiXsponR570.02Fg206200.1	SoffiXPP2C150	Chr2F	50799762	50805571	5809	3	448	47511.1	5.46	Cytoplasmic
SoffiXsponR570.02Fg238800.1	SoffiXPP2C151	Chr2F	57431423	57434585	3162	3	379	40163.5	6.89	Chloroplast
SoffiXsponR570.02Gg034400.1	SoffiXPP2C152	Chr2G	7532355	7535397	3042	4	402	43731.8	5.03	Cytoplasmic
SoffiXsponR570.02Gg059400.1	SoffiXPP2C153	Chr2G	16560155	16591851	31696	8	481	51417.5	7.95	Chloroplast
SoffiXsponR570.02Gg068200.1	SoffiXPP2C154	Chr2G	28369003	28391553	22550	12	652	72287.4	5.93	Cytoplasmic
SoffiXsponR570.02Gg071400.1	SoffiXPP2C155	Chr2G	29404404	29407898	3494	11	387	41703.5	5.42	Chloroplast
SoffiXsponR570.02Gg082800.1	SoffiXPP2C156	Chr2G	33267251	33273100	5849	4	475	49733.4	4.81	Chloroplast
SoffiXsponR570.02Gg083600.1	SoffiXPP2C157	Chr2G	33509978	33514864	4886	5	456	48409.5	8.32	Chloroplast
SoffiXsponR570.02Gg104300.1	SoffiXPP2C158	Chr2G	37882342	37887427	5085	8	369	39844.8	6.28	Chloroplast
SoffiXsponR570.02Gg234300.1	SoffiXPP2C159	Chr2G	62667472	62669673	2201	4	411	43791.6	5.74	Chloroplast
SoffiXsponR570.03Ag063100.1	SoffiXPP2C160	Chr3A	12632126	12637620	5494	11	359	39305.3	5.3	Cytoplasmic
SoffiXsponR570.03Ag095400.1	SoffiXPP2C161	Chr3A	20658321	20661380	3059	3	375	40267.3	5.51	Cytoplasmic
SoffiXsponR570.03Ag106400.1	SoffiXPP2C162	Chr3A	24747260	24752085	4825	8	365	39091.8	5.86	Chloroplast
SoffiXsponR570.03Ag117700.1	SoffiXPP2C163	Chr3A	28586286	28594461	8175	14	1081	119903	4.99	Nuclear
SoffiXsponR570.03Ag126000.1	SoffiXPP2C164	Chr3A	37282223	37292265	10042	5	462	50854.6	6.57	Nuclear
SoffiXsponR570.03Ag130200.1	SoffiXPP2C165	Chr3A	40162895	40178593	15698	5	523	55670	7.63	Chloroplast
SoffiXsponR570.03Ag170100.1	SoffiXPP2C166	Chr3A	52567416	52572938	5522	8	463	50326.2	6.24	Chloroplast
SoffiXsponR570.03Ag213000.1	SoffiXPP2C167	Chr3A	61004585	61005568	983	1	327	35653.3	5.64	Cytoplasmic
SoffiXsponR570.03Ag213100.1	SoffiXPP2C168	Chr3A	61012630	61013745	1115	1	325	34443.9	4.56	Cytoplasmic
SoffiXsponR570.03Ag213200.1	SoffiXPP2C169	Chr3A	61033897	61034892	995	1	331	35387.9	4.92	Cytoplasmic
SoffiXsponR570.03Ag230200.1	SoffiXPP2C170	Chr3A	64909769	64914293	4524	4	598	65084.9	5.5	Chloroplast
SoffiXsponR570.03Ag233000.1	SoffiXPP2C171	Chr3A	65387344	65390439	3095	4	388	42865.8	8.12	Mitochondrial
SoffiXsponR570.03Ag322000.1	SoffiXPP2C172	Chr3A	82110607	82114885	4278	4	355	39334.3	5.38	Cytoplasmic
SoffiXsponR570.03Bg063400.1	SoffiXPP2C173	Chr3B	14317482	14321466	3984	11	359	39258.3	5.3	Cytoplasmic
SoffiXsponR570.03Bg089000.1	SoffiXPP2C174	Chr3B	21420107	21425188	5081	8	365	39091.8	5.86	Chloroplast
SoffiXsponR570.03Bg099500.1	SoffiXPP2C175	Chr3B	24870473	24878927	8454	14	1081	119951	5	Nuclear
SoffiXsponR570.03Bg108600.1	SoffiXPP2C176	Chr3B	36017056	36028087	11031	5	462	50884.6	6.57	Nuclear
SoffiXsponR570.03Bg113200.1	SoffiXPP2C177	Chr3B	40234264	40239701	5437	5	522	55551.8	7.15	Chloroplast
SoffiXsponR570.03Bg150100.1	SoffiXPP2C178	Chr3B	52198592	52203371	4779	8	463	50264.2	6.24	Chloroplast
SoffiXsponR570.03Bg153100.1	SoffiXPP2C179	Chr3B	52708398	52713362	4964	8	559	60381.7	8.76	Chloroplast
SoffiXsponR570.03Bg186800.1	SoffiXPP2C180	Chr3B	60642652	60643635	983	1	327	35654.3	5.52	Cytoplasmic
SoffiXsponR570.03Bg186900.1	SoffiXPP2C181	Chr3B	60649993	60651094	1101	1	325	34535	4.76	Cytoplasmic
SoffiXsponR570.03Bg187000.1	SoffiXPP2C182	Chr3B	60665525	60667257	1732	1	331	35282.8	4.98	Chloroplast
SoffiXsponR570.03Bg214800.1	SoffiXPP2C183	Chr3B	66153023	66155927	2904	4	388	42918.9	8.46	Mitochondrial
SoffiXsponR570.03Bg217400.1	SoffiXPP2C184	Chr3B	66580084	66586796	6712	4	599	65111	5.54	Chloroplast
SoffiXsponR570.03Bg291400.1	SoffiXPP2C185	Chr3B	80471829	80476101	4272	4	355	39334.3	5.38	Cytoplasmic
SoffiXsponR570.03Cg043700.1	SoffiXPP2C186	Chr3C	10944770	10948987	4217	9	482	51418.3	5.16	Chloroplast
SoffiXsponR570.03Cg090600.1	SoffiXPP2C187	Chr3C	21213571	21216627	3056	3	375	40267.3	5.51	Cytoplasmic
SoffiXsponR570.03Cg104900.1	SoffiXPP2C188	Chr3C	26009189	26014145	4956	8	369	39390.1	5.86	Chloroplast
SoffiXsponR570.03Cg115000.1	SoffiXPP2C189	Chr3C	29364979	29373580	8601	14	1082	120130	5.02	Nuclear
SoffiXsponR570.03Cg121400.1	SoffiXPP2C190	Chr3C	33083921	33093971	10050	5	462	50854.6	6.57	Nuclear
SoffiXsponR570.03Cg126500.1	SoffiXPP2C191	Chr3C	36568807	36573652	4845	5	522	55532.8	7.17	Chloroplast
SoffiXsponR570.03Cg126700.1	SoffiXPP2C192	Chr3C	36612095	36639807	27712	4	359	37754.8	8.94	Mitochondrial
SoffiXsponR570.03Cg127000.1	SoffiXPP2C193	Chr3C	36721366	36748541	27175	4	359	37798.9	9.07	Mitochondrial
SoffiXsponR570.03Cg164400.1	SoffiXPP2C194	Chr3C	48720340	48725205	4865	8	559	60406.8	8.68	Chloroplast
SoffiXsponR570.03Cg200400.1	SoffiXPP2C195	Chr3C	56603242	56604230	988	2	318	34593	5.13	Cytoplasmic
SoffiXsponR570.03Cg200500.1	SoffiXPP2C196	Chr3C	56610601	56611566	965	1	321	34156.6	4.74	Cytoplasmic
SoffiXsponR570.03Cg200600.1	SoffiXPP2C197	Chr3C	56650428	56651423	995	1	331	35339.8	4.92	Cytoplasmic
SoffiXsponR570.03Cg231000.1	SoffiXPP2C198	Chr3C	62904846	62907928	3082	4	388	42918.9	8.64	Mitochondrial
SoffiXsponR570.03Cg233800.1	SoffiXPP2C199	Chr3C	63444206	63451088	6882	4	598	65115	5.5	Chloroplast
SoffiXsponR570.03Cg308800.1	SoffiXPP2C200	Chr3C	78236372	78241193	4821	4	355	39447.4	5.46	Cytoplasmic
SoffiXsponR570.03Dg042200.1	SoffiXPP2C201	Chr3D	9876387	9880597	4210	9	462	48825.5	5.09	Chloroplast
SoffiXsponR570.03Dg068400.1	SoffiXPP2C202	Chr3D	15336169	15341563	5394	11	352	38511.6	5.72	Chloroplast
SoffiXsponR570.03Dg098900.1	SoffiXPP2C203	Chr3D	23182887	23191930	9043	3	375	40267.3	5.51	Chloroplast
SoffiXsponR570.03Dg111900.1	SoffiXPP2C204	Chr3D	27391395	27397691	6296	8	365	39061.8	5.86	Chloroplast
SoffiXsponR570.03Dg123600.1	SoffiXPP2C205	Chr3D	31097030	31105800	8770	14	1081	119901	4.94	Nuclear
SoffiXsponR570.03Dg132900.1	SoffiXPP2C206	Chr3D	40340282	40350340	10058	5	882	97058.8	6.8	Nuclear
SoffiXsponR570.03Dg137600.1	SoffiXPP2C207	Chr3D	43177042	43182323	5281	5	522	55523.8	7.15	Mitochondrial
SoffiXsponR570.03Dg177500.1	SoffiXPP2C208	Chr3D	55843865	55848695	4830	8	468	50659.4	6.24	Chloroplast
SoffiXsponR570.03Dg217300.1	SoffiXPP2C209	Chr3D	61796336	61797460	1124	1	321	34048.4	4.69	Cytoplasmic
SoffiXsponR570.03Dg217400.1	SoffiXPP2C210	Chr3D	61809225	61810304	1079	1	331	35443.9	4.87	Chloroplast
SoffiXsponR570.03Dg246200.1	SoffiXPP2C211	Chr3D	66103723	66106823	3100	4	388	42914.9	8.67	PlasmaMembrane
SoffiXsponR570.03Dg248900.1	SoffiXPP2C212	Chr3D	66473630	66478185	4555	4	598	65154	5.56	Chloroplast
SoffiXsponR570.03Dg309300.1	SoffiXPP2C213	Chr3D	75263567	75264604	1037	1	345	36595	0.13	Cytoplasmic
SoffiXsponR570.03Dg322800.1	SoffiXPP2C214	Chr3D	77296438	77300716	4278	4	355	39346.3	5.38	Cytoplasmic
SoffiXsponR570.03Eg044900.1	SoffiXPP2C215	Chr3E	8017991	8022504	4513	8	383	40900.9	4.97	Chloroplast
SoffiXsponR570.03Eg094600.1	SoffiXPP2C216	Chr3E	21332367	21343462	11095	5	462	50934.6	6.39	Nuclear
SoffiXsponR570.03Eg099200.1	SoffiXPP2C217	Chr3E	25512241	25517459	5218	5	522	55523.8	7.15	Mitochondrial
SoffiXsponR570.03Eg137600.1	SoffiXPP2C218	Chr3E	37280531	37285665	5134	8	560	60349.7	8.76	Chloroplast
SoffiXsponR570.03Eg198700.1	SoffiXPP2C219	Chr3E	49686866	49691191	4325	4	355	39403.3	5.37	Cytoplasmic
SoffiXsponR570.03Eg212100.1	SoffiXPP2C220	Chr3E	52221586	52222729	1143	1	331	35020	6.38	Chloroplast
SoffiXsponR570.03Eg272500.1	SoffiXPP2C221	Chr3E	64404004	64409205	5201	4	770	83445.3	7.97	Nuclear
SoffiXsponR570.03Eg275100.1	SoffiXPP2C222	Chr3E	64869094	64872415	3321	4	388	42918.9	8.46	PlasmaMembrane
SoffiXsponR570.03Fg046900.1	SoffiXPP2C223	Chr3F	7939459	7943007	3548	8	333	35500.6	4.93	Chloroplast
SoffiXsponR570.03Fg070700.1	SoffiXPP2C224	Chr3F	11428704	11436646	7942	11	359	39351.4	5.38	Cytoplasmic
SoffiXsponR570.03Fg102300.1	SoffiXPP2C225	Chr3F	18284543	18287595	3052	3	375	40276.3	5.6	Chloroplast
SoffiXsponR570.03Fg117600.1	SoffiXPP2C226	Chr3F	22349487	22354386	4899	8	365	39091.8	5.86	Chloroplast
SoffiXsponR570.03Fg130300.1	SoffiXPP2C227	Chr3F	26172791	26181220	8429	14	1081	119977	5	Nuclear
SoffiXsponR570.03Fg138800.1	SoffiXPP2C228	Chr3F	35562766	35572862	10096	5	462	50768.4	6.57	Nuclear
SoffiXsponR570.03Fg144300.1	SoffiXPP2C229	Chr3F	39262264	39274410	12146	5	477	50897.6	8.36	Chloroplast
SoffiXsponR570.03Gg007400.1	SoffiXPP2C230	Chr3G	2161538	2166611	5073	8	367	39233.9	5.86	Chloroplast
SoffiXsponR570.03Gg019200.1	SoffiXPP2C231	Chr3G	6436049	6444475	8426	14	1082	120188	5.02	Nuclear
SoffiXsponR570.03Gg052500.1	SoffiXPP2C232	Chr3G	20512246	20517301	5055	8	559	60338.7	8.68	Chloroplast
SoffiXsponR570.03Gg058900.1	SoffiXPP2C233	Chr3G	21741770	21746567	4797	4	355	39447.4	5.46	Cytoplasmic
SoffiXsponR570.03Gg072800.1	SoffiXPP2C234	Chr3G	24415715	24416752	1037	1	345	36550.2	4.91	Cytoplasmic
SoffiXsponR570.04Ag074100.1	SoffiXPP2C235	Chr4A	18133049	18138509	5460	4	354	39042.1	5	Cytoplasmic
SoffiXsponR570.04Ag153500.1	SoffiXPP2C236	Chr4A	49150706	49159444	8738	7	264	29067.7	5.12	Cytoplasmic
SoffiXsponR570.04Ag178100.1	SoffiXPP2C237	Chr4A	58299110	58314203	15093	4	359	39032	5.05	Cytoplasmic
SoffiXsponR570.04Ag208500.1	SoffiXPP2C238	Chr4A	65148687	65153104	4417	11	366	40193.8	4.86	Cytoplasmic
SoffiXsponR570.04Ag245500.1	SoffiXPP2C239	Chr4A	74030361	74032171	1810	7	250	27013.1	4.9	Cytoplasmic
SoffiXsponR570.04Ag267300.1	SoffiXPP2C240	Chr4A	78917871	78922893	5022	4	389	43068.2	8.66	Mitochondrial
SoffiXsponR570.04Bg063200.1	SoffiXPP2C241	Chr4B	11833549	11838479	4930	4	354	38973.1	4.95	Cytoplasmic
SoffiXsponR570.04Bg076000.1	SoffiXPP2C242	Chr4B	14245180	14246947	1767	1	101	11002.4	5.78	Nuclear
SoffiXsponR570.04Bg143400.1	SoffiXPP2C243	Chr4B	38205290	38211112	5822	8	337	36484.1	7.67	Chloroplast
SoffiXsponR570.04Bg169100.1	SoffiXPP2C244	Chr4B	46697603	46701887	4284	4	359	39049	5	Cytoplasmic
SoffiXsponR570.04Bg186300.1	SoffiXPP2C245	Chr4B	50080894	50085280	4386	11	366	40193.8	4.86	Cytoplasmic
SoffiXsponR570.04Bg235900.1	SoffiXPP2C246	Chr4B	60274311	60277406	3095	8	284	30456.9	: 5.14	Cytoplasmic
SoffiXsponR570.04Bg256600.1	SoffiXPP2C247	Chr4B	63341810	63346904	5094	4	389	43096.2	8.83	Mitochondrial
SoffiXsponR570.04Cg067000.1	SoffiXPP2C248	Chr4C	12505677	12510511	4834	4	354	39045.2	4.9	Cytoplasmic
SoffiXsponR570.04Cg082000.1	SoffiXPP2C249	Chr4C	15474965	15475270	305	1	101	10963.4	5.62	Nuclear
SoffiXsponR570.04Cg148000.1	SoffiXPP2C250	Chr4C	36860113	36864772	4659	8	348	37780.4	8.54	Chloroplast
SoffiXsponR570.04Cg172800.1	SoffiXPP2C251	Chr4C	44617973	44625751	7778	4	360	39233.2	5.06	Cytoplasmic
SoffiXsponR570.04Cg200900.1	SoffiXPP2C252	Chr4C	50234723	50239477	4754	11	362	39840.6	4.9	Cytoplasmic
SoffiXsponR570.04Cg239200.1	SoffiXPP2C253	Chr4C	57773975	57776665	2690	8	284	30443.8	5.07	Cytoplasmic
SoffiXsponR570.04Cg261100.1	SoffiXPP2C254	Chr4C	60976344	60981449	5105	4	389	43066.1	8.83	Mitochondrial
SoffiXsponR570.04Dg069000.1	SoffiXPP2C255	Chr4D	15513859	15524484	10625	4	354	38948.1	4.89	Cytoplasmic
SoffiXsponR570.04Dg144600.1	SoffiXPP2C256	Chr4D	43753611	43758839	5228	4	359	39032	5.05	Cytoplasmic
SoffiXsponR570.04Dg168700.1	SoffiXPP2C257	Chr4D	49446761	49448575	1814	7	250	27013.1	4.9	Cytoplasmic
SoffiXsponR570.04Dg189400.1	SoffiXPP2C258	Chr4D	52967588	52972610	5022	4	389	43075.2	8.66	Mitochondrial
SoffiXsponR570.04Eg042600.1	SoffiXPP2C259	Chr4E	21769937	21775951	6014	10	462	49756.1	9.37	Chloroplast
SoffiXsponR570.04Eg063700.1	SoffiXPP2C260	Chr4E	29700936	29705642	4706	4	360	39085	4.95	Cytoplasmic
SoffiXsponR570.04Eg086500.1	SoffiXPP2C261	Chr4E	35463241	35470857	7616	11	366	40227.9	4.86	Cytoplasmic
SoffiXsponR570.04Eg124700.1	SoffiXPP2C262	Chr4E	44023837	44025755	1918	7	250	26961.1	4.84	Cytoplasmic
SoffiXsponR570.04Eg147900.1	SoffiXPP2C263	Chr4E	48001533	48006548	5015	4	389	43073.2	8.66	Mitochondrial
SoffiXsponR570.04Fg045800.1	SoffiXPP2C264	Chr4F	21030982	21045043	14061	10	462	49640.9	9.42	Chloroplast
SoffiXsponR570.04Fg070500.1	SoffiXPP2C265	Chr4F	29963401	29967694	4293	4	361	39084	4.93	Cytoplasmic
SoffiXsponR570.04Fg096300.1	SoffiXPP2C266	Chr4F	36152820	36160698	7878	11	366	40193.8	4.86	Cytoplasmic
SoffiXsponR570.04Fg126600.1	SoffiXPP2C267	Chr4F	43270680	43306757	36077	8	284	30512	5.07	Cytoplasmic
SoffiXsponR570.04Fg147700.1	SoffiXPP2C268	Chr4F	46586542	46597041	10499	4	389	43073.2	8.66	Mitochondrial
SoffiXsponR570.05Ag084300.1	SoffiXPP2C269	Chr5A	20304203	20310959	6756	13	584	64098.3	8.38	Nuclear
SoffiXsponR570.05Ag157000.1	SoffiXPP2C270	Chr5A	46661220	46667324	6104	10	360	38812.7	6.39	Cytoplasmic
SoffiXsponR570.05Ag160400.1	SoffiXPP2C271	Chr5A	47858766	47860485	1719	1	358	37677.5	6.8	Chloroplast
SoffiXsponR570.05Ag194700.1	SoffiXPP2C272	Chr5A	56935430	56940153	4723	9	437	47452.3	6.29	Chloroplast
SoffiXsponR570.05Ag259000.1	SoffiXPP2C273	Chr5A	69227879	69233626	5747	11	363	39332.1	4.87	Nuclear
SoffiXsponR570.05Ag278400.1	SoffiXPP2C274	Chr5A	73108823	73112707	3884	5	290	31722.9	5.95	Cytoplasmic
SoffiXsponR570.05Ag283200.1	SoffiXPP2C275	Chr5A	74007571	74009033	1462	4	304	33270	5.28	Cytoplasmic
SoffiXsponR570.05Ag306900.1	SoffiXPP2C276	Chr5A	78671349	78676858	5509	5	432	46218.1	5.84	Cytoplasmic
SoffiXsponR570.05Ag360200.1	SoffiXPP2C277	Chr5A	89431802	89435745	3943	3	452	47394.9	5.02	Chloroplast
SoffiXsponR570.05Ag386400.1	SoffiXPP2C278	Chr5A	95470596	95474380	3784	7	429	46039.5	7.06	Chloroplast
SoffiXsponR570.05Bg133200.1	SoffiXPP2C279	Chr5B	41890701	41896454	5753	10	360	38840.7	6.39	Cytoplasmic
SoffiXsponR570.05Bg137700.1	SoffiXPP2C280	Chr5B	43583050	43584608	1558	1	357	37502.3	6.8	Chloroplast
SoffiXsponR570.05Bg183400.1	SoffiXPP2C281	Chr5B	55550053	55554861	4808	9	437	47478.3	6.23	Chloroplast
SoffiXsponR570.05Bg248000.1	SoffiXPP2C282	Chr5B	67602443	67608207	5764	11	386	42083.2	4.91	Nuclear
SoffiXsponR570.05Bg268200.1	SoffiXPP2C283	Chr5B	71343939	71347860	3921	5	290	31722.9	5.95	Cytoplasmic
SoffiXsponR570.05Bg273100.1	SoffiXPP2C284	Chr5B	72354649	72356320	1671	4	304	33139.9	5.37	Cytoplasmic
SoffiXsponR570.05Bg298000.1	SoffiXPP2C285	Chr5B	76864069	76869693	5624	5	432	46218.1	5.84	Cytoplasmic
SoffiXsponR570.05Bg355500.1	SoffiXPP2C286	Chr5B	87504495	87508662	4167	3	452	47378.9	5.02	Chloroplast
SoffiXsponR570.05Bg384000.1	SoffiXPP2C287	Chr5B	93387390	93390864	3474	7	429	46023.5	7.06	Chloroplast
SoffiXsponR570.05Cg074200.1	SoffiXPP2C288	Chr5C	20989318	20996185	6867	13	584	64056.2	7.96	Nuclear
SoffiXsponR570.05Cg138400.1	SoffiXPP2C289	Chr5C	41431052	41445807	14755	10	360	38800.6	6.24	Cytoplasmic
SoffiXsponR570.05Cg190100.1	SoffiXPP2C290	Chr5C	55095156	55100104	4948	9	439	47566.4	6.29	Chloroplast
SoffiXsponR570.05Cg253700.1	SoffiXPP2C291	Chr5C	67003518	67009258	5740	11	363	39312.1	4.87	Nuclear
SoffiXsponR570.05Cg273200.1	SoffiXPP2C292	Chr5C	70780653	70784586	3933	5	290	31722.9	5.95	Cytoplasmic
SoffiXsponR570.05Cg277800.1	SoffiXPP2C293	Chr5C	71695280	71697218	1938	4	304	33139.9	5.37	Cytoplasmic
SoffiXsponR570.05Cg302000.1	SoffiXPP2C294	Chr5C	76405590	76411076	5486	5	432	46250.2	5.84	Cytoplasmic
SoffiXsponR570.05Cg358000.1	SoffiXPP2C295	Chr5C	86907873	86912257	4384	3	453	47517.1	5.04	Chloroplast
SoffiXsponR570.05Cg385700.1	SoffiXPP2C296	Chr5C	92207479	92211966	4487	7	474	50623.7	8.17	Chloroplast
SoffiXsponR570.05Dg075000.1	SoffiXPP2C297	Chr5D	16574233	16581055	6822	13	584	64125.4	8.53	Nuclear
SoffiXsponR570.05Dg149300.1	SoffiXPP2C298	Chr5D	43765132	43771012	5880	10	360	38936.9	6.39	Cytoplasmic
SoffiXsponR570.05Dg152200.1	SoffiXPP2C299	Chr5D	44942731	44944546	1815	1	281	29788.5	5.58	Cytoplasmic
SoffiXsponR570.05Dg200500.1	SoffiXPP2C300	Chr5D	55047157	55052310	5153	9	437	47403.2	6.13	Chloroplast
SoffiXsponR570.05Dg263700.1	SoffiXPP2C301	Chr5D	64487543	64493978	6435	11	363	39351.2	4.92	Nuclear
SoffiXsponR570.05Dg277500.1	SoffiXPP2C302	Chr5D	66203162	66207096	3934	5	290	31722.8	5.85	Cytoplasmic
SoffiXsponR570.05Dg282100.1	SoffiXPP2C303	Chr5D	66819263	66820947	1684	2	283	31155	5.34	Cytoplasmic
SoffiXsponR570.05Dg306400.1	SoffiXPP2C304	Chr5D	70540137	70544881	4744	5	432	46218.1	5.84	Cytoplasmic
SoffiXsponR570.05Dg358500.1	SoffiXPP2C305	Chr5D	78447745	78451553	3808	3	452	47285.8	5.03	Chloroplast
SoffiXsponR570.05Dg385000.1	SoffiXPP2C306	Chr5D	82910171	82914732	4561	7	429	46025.5	7.06	Chloroplast
SoffiXsponR570.05Dg387000.1	SoffiXPP2C307	Chr5D	83103723	83105126	1403	1	380	41358.8	9.15	Nuclear
SoffiXsponR570.05Eg060800.1	SoffiXPP2C308	Chr5E	16933805	16936013	2208	6	235	25968.4	5.71	Cytoplasmic
SoffiXsponR570.05Eg126700.1	SoffiXPP2C309	Chr5E	35561622	35567570	5948	10	360	38812.7	6.24	Cytoplasmic
SoffiXsponR570.05Eg129900.1	SoffiXPP2C310	Chr5E	36995838	36997880	2042	1	366	38380.2	6.83	Chloroplast
SoffiXsponR570.05Eg182200.1	SoffiXPP2C311	Chr5E	50040057	50044859	4802	9	437	47352.2	6.48	Chloroplast
SoffiXsponR570.05Eg249700.1	SoffiXPP2C312	Chr5E	62543843	62549765	5922	11	363	39342.1	4.87	Nuclear
SoffiXsponR570.05Eg269900.1	SoffiXPP2C313	Chr5E	66114183	66118198	4015	5	290	31724.8	5.74	Cytoplasmic
SoffiXsponR570.05Eg274700.1	SoffiXPP2C314	Chr5E	66972950	66974515	1565	3	253	27761	5.16	Cytoplasmic
SoffiXsponR570.05Eg299100.1	SoffiXPP2C315	Chr5E	71306463	71310660	4197	5	432	46218.1	5.84	Cytoplasmic
SoffiXsponR570.05Eg330800.1	SoffiXPP2C316	Chr5E	77353959	77357672	3713	3	452	47443	5.02	Chloroplast
SoffiXsponR570.05Eg357700.1	SoffiXPP2C317	Chr5E	82646262	82649785	3523	7	458	49122.9	7.52	Chloroplast
SoffiXsponR570.05Fg074300.1	SoffiXPP2C318	Chr5F	30023000	30028759	5759	10	360	38837.8	6.8	Cytoplasmic
SoffiXsponR570.05Fg077600.1	SoffiXPP2C319	Chr5F	31425722	31427283	1561	1	358	37575.4	7.11	Chloroplast
SoffiXsponR570.05Fg120500.1	SoffiXPP2C320	Chr5F	41898903	41904053	5150	9	439	47609.4	5.99	Chloroplast
SoffiXsponR570.05Fg185500.1	SoffiXPP2C321	Chr5F	54508977	54514841	5864	11	363	39342.1	4.87	Nuclear
SoffiXsponR570.05Fg205100.1	SoffiXPP2C322	Chr5F	58265067	58268859	3792	5	290	31722.9	5.95	Cytoplasmic
SoffiXsponR570.05Fg210000.1	SoffiXPP2C323	Chr5F	59241835	59243016	1181	4	304	33154.8	5.21	Cytoplasmic
SoffiXsponR570.05Fg233100.1	SoffiXPP2C324	Chr5F	63584232	63588525	4293	5	432	46218.1	5.84	Cytoplasmic
SoffiXsponR570.05Fg290700.1	SoffiXPP2C325	Chr5F	74386826	74390767	3941	3	452	47392.9	5.03	Chloroplast
SoffiXsponR570.05Fg318700.1	SoffiXPP2C326	Chr5F	79869776	79873298	3522	7	361	38736.1	6.04	Chloroplast
SoffiXsponR570.05Gg046800.1	SoffiXPP2C327	Chr5G	12804780	12806126	1346	1	242	25618.9	5.36	Chloroplast
SoffiXsponR570.05Gg079100.1	SoffiXPP2C328	Chr5G	20985209	20998370	13161	13	584	64031.3	8.18	Nuclear
SoffiXsponR570.05Gg149900.1	SoffiXPP2C329	Chr5G	48984093	48995486	11393	10	360	38812.7	6.24	Cytoplasmic
SoffiXsponR570.05Gg153300.1	SoffiXPP2C330	Chr5G	50212744	50216434	3690	1	482	51393.4	9.01	Chloroplast
SoffiXsponR570.06Ag008200.1	SoffiXPP2C331	Chr6A	1503132	1505612	2480	3	573	61424.6	5.75	Chloroplast
SoffiXsponR570.06Ag030200.1	SoffiXPP2C332	Chr6A	6534489	6537398	2909	4	396	43130.9	4.68	Cytoplasmic
SoffiXsponR570.06Ag087900.1	SoffiXPP2C333	Chr6A	35024306	35028826	4520	3	375	40505.6	8.21	Extracellular
SoffiXsponR570.06Ag132000.1	SoffiXPP2C334	Chr6A	47800007	47802276	2269	4	418	43890.6	8.08	Chloroplast
SoffiXsponR570.06Ag180800.1	SoffiXPP2C335	Chr6A	56822646	56826004	3358	4	380	40675.2	5.35	Chloroplast
SoffiXsponR570.06Ag207400.1	SoffiXPP2C336	Chr6A	62445152	62449136	3984	3	392	41431.5	7.57	Chloroplast
SoffiXsponR570.06Ag219600.1	SoffiXPP2C337	Chr6A	64894731	64900416	5685	8	529	57246.9	4.6	Cytoplasmic
SoffiXsponR570.06Ag223200.1	SoffiXPP2C338	Chr6A	65650011	65653840	3829	4	420	44529.2	5.34	Chloroplast
SoffiXsponR570.06Cg008400.1	SoffiXPP2C339	Chr6C	2111818	2114691	2873	4	396	43072.8	4.61	Cytoplasmic
SoffiXsponR570.06Cg062600.1	SoffiXPP2C340	Chr6C	28805080	28809662	4582	5	476	51718	8.43	Chloroplast
SoffiXsponR570.06Cg108300.1	SoffiXPP2C341	Chr6C	41017766	41020111	2345	4	418	43924.6	8.08	Chloroplast
SoffiXsponR570.06Cg156800.1	SoffiXPP2C342	Chr6C	49856822	49860175	3353	4	379	40657.2	5.45	Chloroplast
SoffiXsponR570.06Cg182000.1	SoffiXPP2C343	Chr6C	54293538	54297534	3996	3	392	41431.5	7.57	Chloroplast
SoffiXsponR570.06Cg193400.1	SoffiXPP2C344	Chr6C	56597473	56603516	6043	8	522	56350.1	4.68	Cytoplasmic
SoffiXsponR570.06Cg197900.1	SoffiXPP2C345	Chr6C	57410646	57414037	3391	4	426	45148.9	5.27	Chloroplast
SoffiXsponR570.06Dg053300.1	SoffiXPP2C346	Chr6D	27683655	27688135	4480	3	374	40608.1	6.12	Extracellular
SoffiXsponR570.06Dg081000.1	SoffiXPP2C347	Chr6D	35367821	35369934	2113	4	418	44050.8	7.83	Chloroplast
SoffiXsponR570.06Dg146300.1	SoffiXPP2C348	Chr6D	47562758	47566719	3961	3	392	41431.5	7.57	Chloroplast
SoffiXsponR570.06Dg158100.1	SoffiXPP2C349	Chr6D	50259733	50268502	8769	8	525	56549.4	4.68	Cytoplasmic
SoffiXsponR570.06Dg162400.1	SoffiXPP2C350	Chr6D	51203186	51207013	3827	4	426	45111.8	5.14	Chloroplast
SoffiXsponR570.06Eg000800.1	SoffiXPP2C351	Chr6E	604445	605102	657	3	104	12131.5	9.07	Mitochondrial
SoffiXsponR570.06Eg015800.1	SoffiXPP2C352	Chr6E	3629546	3631953	2407	3	572	61292.5	5.77	Chloroplast
SoffiXsponR570.06Eg036000.1	SoffiXPP2C353	Chr6E	8936002	8938794	2792	4	396	43125.8	4.65	Cytoplasmic
SoffiXsponR570.06Eg093500.1	SoffiXPP2C354	Chr6E	34111682	34116266	4584	2	378	41048.4	7.53	Extracellular
SoffiXsponR570.06Eg140300.1	SoffiXPP2C355	Chr6E	47689425	47691571	2146	4	418	43924.6	8.08	Chloroplast
SoffiXsponR570.06Fg013400.1	SoffiXPP2C356	Chr6F	3056100	3058571	2471	3	574	61561.7	5.73	Chloroplast
SoffiXsponR570.06Fg028200.1	SoffiXPP2C357	Chr6F	7165269	7168197	2928	4	398	43290	4.71	Cytoplasmic
SoffiXsponR570.06Fg125500.1	SoffiXPP2C358	Chr6F	36691249	36694026	2777	4	267	29653	10.22	Nuclear
SoffiXsponR570.06Fg150500.1	SoffiXPP2C359	Chr6F	41403506	41406344	2838	1	250	25782.7	6.45	Chloroplast
SoffiXsponR570.06Fg154500.1	SoffiXPP2C360	Chr6F	42093029	42095631	2602	3	388	40897.8	6.09	Chloroplast
SoffiXsponR570.06Fg166400.1	SoffiXPP2C361	Chr6F	44507357	44513427	6070	8	527	56823.7	4.69	Cytoplasmic
SoffiXsponR570.06Fg171400.1	SoffiXPP2C362	Chr6F	45428542	45432623	4081	4	426	45162.9	5.27	Chloroplast
SoffiXsponR570.06Gg016900.1	SoffiXPP2C363	Chr6G	11879979	11884034	4055	3	374	40566.1	6.33	Extracellular
SoffiXsponR570.06Gg063200.1	SoffiXPP2C364	Chr6G	24913848	24916286	2438	4	418	43890.6	8.08	Chloroplast
SoffiXsponR570.06Gg114200.1	SoffiXPP2C365	Chr6G	34419811	34423471	3660	4	380	40742.3	5.45	Chloroplast
SoffiXsponR570.06Gg138600.1	SoffiXPP2C366	Chr6G	38787774	38791318	3544	3	392	41173.1	6.06	Chloroplast
SoffiXsponR570.06Gg150600.1	SoffiXPP2C367	Chr6G	41148239	41154215	5976	8	524	56506.3	4.68	Cytoplasmic
SoffiXsponR570.06Gg155100.1	SoffiXPP2C368	Chr6G	41984927	41990725	5798	4	575	61850.1	8.7	Chloroplast
SoffiXsponR570.07Ag058100.1	SoffiXPP2C369	Chr7A	30450467	30455071	4604	3	521	57377.7	4.85	PlasmaMembrane
SoffiXsponR570.07Ag086000.1	SoffiXPP2C370	Chr7A	36948673	36953543	4870	9	446	47732	5.81	Chloroplast
SoffiXsponR570.07Ag117600.1	SoffiXPP2C371	Chr7A	42659271	42666164	6893	11	440	47834	5.92	Nuclear
SoffiXsponR570.07Ag175600.1	SoffiXPP2C372	Chr7A	54146213	54149449	3236	4	393	43374.8	6.08	Cytoplasmic
SoffiXsponR570.07Ag192700.1	SoffiXPP2C373	Chr7A	57509840	57514069	4229	5	316	34387	8.98	Mitochondrial
SoffiXsponR570.07Ag209600.1	SoffiXPP2C374	Chr7A	60951549	60955466	3917	5	284	31077.2	5.99	Cytoplasmic
SoffiXsponR570.07Bg020300.1	SoffiXPP2C375	Chr7B	5875217	5886140	10923	4	475	49795.6	6.29	Chloroplast
SoffiXsponR570.07Bg065200.1	SoffiXPP2C376	Chr7B	28789875	28794525	4650	3	521	57206.5	4.88	Nuclear
SoffiXsponR570.07Bg094400.1	SoffiXPP2C377	Chr7B	34814965	34819855	4890	9	446	47762	5.81	Chloroplast
SoffiXsponR570.07Bg129500.1	SoffiXPP2C378	Chr7B	40990769	40994005	3236	10	382	41735.9	5.57	Extracellular
SoffiXsponR570.07Bg187300.1	SoffiXPP2C379	Chr7B	52774853	52777871	3018	4	391	43420.9	6.18	Cytoplasmic
SoffiXsponR570.07Bg204700.1	SoffiXPP2C380	Chr7B	55725493	55729490	3997	5	314	34212.8	8.87	Mitochondrial
SoffiXsponR570.07Bg221900.1	SoffiXPP2C381	Chr7B	59016565	59020395	3830	5	284	31105.2	5.99	Cytoplasmic
SoffiXsponR570.07Bg244800.1	SoffiXPP2C382	Chr7B	63023854	63027561	3707	8	284	30694.1	4.71	Cytoplasmic
SoffiXsponR570.07Cg022800.1	SoffiXPP2C383	Chr7C	6356094	6361808	5714	4	440	46257.6	5.85	PlasmaMembrane
SoffiXsponR570.07Cg062800.1	SoffiXPP2C384	Chr7C	27215155	27217826	2671	3	521	57267.6	4.92	PlasmaMembrane
SoffiXsponR570.07Cg094200.1	SoffiXPP2C385	Chr7C	27215155	27217826	2671	9	446	47746	5.81	Chloroplast
SoffiXsponR570.07Cg131400.1	SoffiXPP2C386	Chr7C	40182353	40185502	3149	10	428	46202.9	5.92	Nuclear
SoffiXsponR570.07Cg185800.1	SoffiXPP2C387	Chr7C	49392257	49395485	3228	4	391	43391.9	6.08	Cytoplasmic
SoffiXsponR570.07Cg202600.1	SoffiXPP2C388	Chr7C	51763755	51767566	3811	5	316	34371	8.98	Mitochondrial
SoffiXsponR570.07Cg220900.1	SoffiXPP2C389	Chr7C	54693520	54697361	3841	5	284	31105.2	5.99	Cytoplasmic
SoffiXsponR570.07Cg245800.1	SoffiXPP2C390	Chr7C	58261856	58265583	3727	8	277	30015.4	4.71	Cytoplasmic
SoffiXsponR570.07Dg012900.1	SoffiXPP2C391	Chr7D	3613270	3630979	17709	4	475	49801.5	5.99	Chloroplast
SoffiXsponR570.07Dg053700.1	SoffiXPP2C392	Chr7D	26710141	26714778	4637	3	521	57331.7	4.85	PlasmaMembrane
SoffiXsponR570.07Dg116700.1	SoffiXPP2C393	Chr7D	39752501	39757823	5322	10	401	43729.3	5.68	Extracellular
SoffiXsponR570.07Dg176400.1	SoffiXPP2C394	Chr7D	51037076	51040421	3345	4	391	43636.2	6.08	Cytoplasmic
SoffiXsponR570.07Dg186500.1	SoffiXPP2C395	Chr7D	52851225	52855389	4164	5	284	31128.2	6.06	Cytoplasmic
SoffiXsponR570.07Dg209600.1	SoffiXPP2C396	Chr7D	57246700	57250404	3704	8	284	30666.1	4.71	Cytoplasmic
SoffiXsponR570.07Eg032600.1	SoffiXPP2C397	Chr7E	20395783	20400418	4635	3	521	57391.8	4.85	PlasmaMembrane
SoffiXsponR570.07Eg041100.1	SoffiXPP2C398	Chr7E	22845410	22850930	5520	9	446	47717.9	5.7	Chloroplast
SoffiXsponR570.07Eg077400.1	SoffiXPP2C399	Chr7E	29097090	29100154	3064	10	382	41731.9	5.57	Extracellular
SoffiXsponR570.07Eg136200.1	SoffiXPP2C400	Chr7E	40651847	40654893	3046	4	391	43564.1	6.18	Cytoplasmic
SoffiXsponR570.07Eg153500.1	SoffiXPP2C401	Chr7E	43682106	43686269	4163	5	316	34371	8.98	Mitochondrial
SoffiXsponR570.07Eg170500.1	SoffiXPP2C402	Chr7E	47309022	47312877	3855	5	284	31035.2	6.14	Cytoplasmic
SoffiXsponR570.07Eg195000.1	SoffiXPP2C403	Chr7E	52310663	52316150	5487	8	284	30724.2	4.71	Cytoplasmic
SoffiXsponR570.08Ag069900.1	SoffiXPP2C404	Chr8A	20008122	20009334	1212	1	199	21092.8	6.19	Chloroplast
SoffiXsponR570.08Ag085800.1	SoffiXPP2C405	Chr8A	24683364	24692841	9477	5	325	35177.4	6.83	Chloroplast
SoffiXsponR570.08Ag209100.1	SoffiXPP2C406	Chr8A	61637089	61644590	7501	6	572	61597	5.46	Nuclear
SoffiXsponR570.08Bg065800.1	SoffiXPP2C407	Chr8B	16990283	16991606	1323	1	335	35149.4	5.02	Chloroplast
SoffiXsponR570.08Bg083000.1	SoffiXPP2C408	Chr8B	22850436	22853228	2792	5	367	39344	6.5	Nuclear
SoffiXsponR570.08Bg197300.1	SoffiXPP2C409	Chr8B	59191687	59197283	5596	5	515	55458.8	5.02	Nuclear
SoffiXsponR570.08Cg075300.1	SoffiXPP2C410	Chr8C	20037156	20046937	9781	5	325	35191.4	6.83	Chloroplast
SoffiXsponR570.08Cg197400.1	SoffiXPP2C411	Chr8C	50872924	50877849	4925	5	560	60062.2	5.29	Nuclear
SoffiXsponR570.08Dg053300.1	SoffiXPP2C412	Chr8D	12550826	12559867	9041	5	385	41425.4	7.69	Nuclear
SoffiXsponR570.08Eg003700.1	SoffiXPP2C413	Chr8E	1106650	1108691	2041	1	313	32676.8	4.92	Cytoplasmic
SoffiXsponR570.08Eg019500.1	SoffiXPP2C414	Chr8E	5663531	5673164	9633	5	385	41482.5	7.23	Nuclear
SoffiXsponR570.08Eg140800.1	SoffiXPP2C415	Chr8E	40011756	40019251	7495	6	572	61597	5.46	Nuclear
SoffiXsponR570.09Ag010800.1	SoffiXPP2C416	Chr9A	3174326	3177638	3312	5	489	53513.7	4.99	Nuclear
SoffiXsponR570.09Ag067500.1	SoffiXPP2C417	Chr9A	18058567	18063148	4581	4	440	46196.4	7.49	Chloroplast
SoffiXsponR570.09Bg009700.1	SoffiXPP2C418	Chr9B	2821644	2824901	3257	5	476	52086.2	5.05	Nuclear
SoffiXsponR570.09Bg013600.1	SoffiXPP2C419	Chr9B	3585680	3596797	11117	14	1074	118893	5.01	Nuclear
SoffiXsponR570.09Bg070100.1	SoffiXPP2C420	Chr9B	18719947	18725236	5289	4	440	46124.4	6.41	Chloroplast
SoffiXsponR570.09Cg008100.1	SoffiXPP2C421	Chr9C	2732704	2735958	3254	5	476	52116.3	5.05	Nuclear
SoffiXsponR570.09Cg067300.1	SoffiXPP2C422	Chr9C	18928277	18933459	5182	4	440	46085.3	6.27	Chloroplast
SoffiXsponR570.09Cg153600.1	SoffiXPP2C423	Chr9C	51673849	51674562	713	1	237	25579.5	11.14	Nuclear
SoffiXsponR570.09Dg008500.1	SoffiXPP2C424	Chr9D	2061411	2064660	3249	5	489	53575.8	4.99	Nuclear
SoffiXsponR570.09Eg010500.1	SoffiXPP2C425	Chr9E	3317555	3320910	3355	5	476	52072.3	5.09	Nuclear
SoffiXsponR570.09Eg064300.1	SoffiXPP2C426	Chr9E	17574946	17580680	5734	4	440	46075.2	6.27	Chloroplast
SoffiXsponR570.10Ag011000.1	SoffiXPP2C427	Chr10A	2942396	2945880	3484	5	513	56293.8	5	Nuclear
SoffiXsponR570.10Ag012900.1	SoffiXPP2C428	Chr10A	3319216	3322145	2929	3	193	20538	5.2	Cytoplasmic
SoffiXsponR570.10Ag093100.1	SoffiXPP2C429	Chr10A	28164701	28168340	3639	4	423	43970.5	5.85	Chloroplast
SoffiXsponR570.10Ag093200.1	SoffiXPP2C430	Chr10A	28172515	28175194	2679	3	425	44371.7	7	Chloroplast
SoffiXsponR570.10Ag155400.1	SoffiXPP2C431	Chr10A	60566800	60586574	19774	20	1066	121122	5.93	Cytoplasmic
SoffiXsponR570.10Bg011200.1	SoffiXPP2C432	Chr10B	2966423	2970660	4237	5	525	57484	4.89	Nuclear
SoffiXsponR570.10Bg128100.1	SoffiXPP2C433	Chr10B	45034778	45037602	2824	3	425	44427.6	6.14	Chloroplast
SoffiXsponR570.10Bg154200.1	SoffiXPP2C434	Chr10B	55350779	55367434	16655	20	1067	121375	6.2	Nuclear
SoffiXsponR570.10Cg073900.1	SoffiXPP2C435	Chr10C	22278130	22280417	2287	3	425	44401.7	6.62	Chloroplast
SoffiXsponR570.10Cg141000.1	SoffiXPP2C436	Chr10C	57663616	57681733	18117	20	1119	127293	6.48	Nuclear
SoffiXsponR570.10Dg011300.1	SoffiXPP2C437	Chr10D	2271262	2274842	3580	5	525	57511.1	4.89	Nuclear
SoffiXsponR570.10Dg068400.1	SoffiXPP2C438	Chr10D	20742975	20746160	3185	4	421	43783.3	5.8	Chloroplast
SoffiXsponR570.10Dg068500.1	SoffiXPP2C439	Chr10D	20750516	20753568	3052	5	425	44382.6	6.21	Chloroplast
SoffiXsponR570.10Eg073800.1	SoffiXPP2C440	Chr10E	35010084	35036663	26579	10	647	73789.6	5.72	Nuclear
SoffiXsponR570.10Fg047100.1	SoffiXPP2C441	Chr10F	25604956	25618999	14043	20	1066	121180	5.96	Cytoplasmic
SoffiXsponR570.10os1g032400.1	SoffiXPP2C442	Chr10os1	11893404	11895983	2579	3	425	44415.7	6.35	Chloroplast
SoffiXsponR570.10us89g009900.1	SoffiXPP2C443	scaffold_89	2399801	2403123	3322	5	526	57633.1	4.95	Nuclear
SoffiXsponR570.10us89g085900.1	SoffiXPP2C444	scaffold_89	22890154	22892846	2692	3	425	44375.6	6.62	Chloroplast
SoffiXsponR570.1Z011000.1	SoffiXPP2C445	scaffold_100	2260959	2265385	4426	5	514	55420.8	5.07	Nuclear
SoffiXsponR570.1Z087900.1	SoffiXPP2C446	scaffold_110	357691	364772	7081	10	462	49739.9	9.42	Chloroplast
SoffiXsponR570.1Z180100.1	SoffiXPP2C447	scaffold_92	1100227	1104495	4268	4	361	39096	4.95	Cytoplasmic
SoffiXsponR570.1Z202200.1	SoffiXPP2C448	scaffold_93	318147	321681	3534	7	429	46053.5	7.06	Chloroplast
SoffiXsponR570.1Z229200.1	SoffiXPP2C449	scaffold_93	5006612	5010391	3779	3	459	47935.5	4.99	Chloroplast
SoffiXsponR570.1Z256800.1	SoffiXPP2C450	scaffold_94	1100538	1104393	3855	4	361	39096	4.95	Cytoplasmic
SoffiXsponR570.3os1g010400.1	SoffiXPP2C451	chr3os1	3632891	3641460	8569	14	1081	120005	5.01	Nuclear
SoffiXsponR570.3os2g006500.1	SoffiXPP2C452	Chr3os2	1908604	1917386	8782	14	1082	120205	4.96	Nuclear
SoffiXsponR570.4us91g033900.1	SoffiXPP2C453	scaffold_91	6442825	6447733	4908	4	354	39084.3	5	Cytoplasmic
SoffiXsponR570.4us91g036400.1	SoffiXPP2C454	scaffold_91	6692947	6710163	17216	7	538	60353.3	5.75	Cytoplasmic
SoffiXsponR570.5_9Ag009800.1	SoffiXPP2C455	Chr5_9A	10584378	10586033	1655	1	364	39340.3	7.6	Nuclear
SoffiXsponR570.5_9Ag011700.1	SoffiXPP2C456	Chr5_9A	10811528	10817004	5476	7	429	45985.5	7.06	Chloroplast
SoffiXsponR570.5_9Ag037400.1	SoffiXPP2C457	Chr5_9A	15222335	15226084	3749	3	452	47285.8	5.03	Chloroplast
SoffiXsponR570.5_9Ag093200.1	SoffiXPP2C458	Chr5_9A	23793693	23798090	4397	5	432	46218.1	5.84	Cytoplasmic
SoffiXsponR570.5_9Ag122600.1	SoffiXPP2C459	Chr5_9A	28271244	28275128	3884	5	290	31721.9	6.18	Cytoplasmic
SoffiXsponR570.5_9Ag139300.1	SoffiXPP2C460	Chr5_9A	30891808	30897043	5235	11	363	39314.1	4.83	Nuclear
SoffiXsponR570.5_9Ag202800.1	SoffiXPP2C461	Chr5_9A	40187116	40192161	5045	9	437	47402.3	6.29	Chloroplast
SoffiXsponR570.5_9Ag254800.1	SoffiXPP2C462	Chr5_9A	51000796	51001872	1076	1	358	37601.3	6.8	Chloroplast
SoffiXsponR570.5_9Ag257800.1	SoffiXPP2C463	Chr5_9A	51854316	51860035	5719	10	360	38697.6	6.57	Cytoplasmic
SoffiXsponR570.5_9Ag348200.1	SoffiXPP2C464	Chr5_9A	77330008	77342679	12671	13	584	64066.3	8.39	Nuclear
SoffiXsponR570.6_9Ag012400.1	SoffiXPP2C465	Chr6_9A	1948263	1951820	3557	5	500	55024.4	4.96	Nuclear
SoffiXsponR570.6_9Ag074800.1	SoffiXPP2C466	Chr6_9A	16108696	16114379	5683	4	440	46202.4	6.99	Chloroplast
SoffiXsponR570.6_9Ag104900.1	SoffiXPP2C467	Chr6_9A	26829857	26832005	2148	3	569	61073.2	5.88	Chloroplast
SoffiXsponR570.6_9Ag125400.1	SoffiXPP2C468	Chr6_9A	30647853	30650716	2863	4	396	43134.8	4.68	Cytoplasmic
SoffiXsponR570.6_9Ag194300.1	SoffiXPP2C469	Chr6_9A	61887306	61891495	4189	3	374	40448	6.66	Extracellular
SoffiXsponR570.6_9Ag242900.1	SoffiXPP2C470	Chr6_9A	72593232	72595636	2404	4	418	43860.4	6.75	Chloroplast
SoffiXsponR570.6_9Ag292500.1	SoffiXPP2C471	Chr6_9A	79389606	79392636	3030	4	382	40939.6	5.56	Chloroplast
SoffiXsponR570.6_9Ag317300.1	SoffiXPP2C472	Chr6_9A	82517508	82520750	3242	3	388	40758.5	5.78	Chloroplast
SoffiXsponR570.6_9Ag330200.1	SoffiXPP2C473	Chr6_9A	84489497	84495375	5878	8	525	56552.3	4.67	Cytoplasmic
SoffiXsponR570.6us88g032400.1	SoffiXPP2C474	scaffold_88	7697938	7700738	2800	4	394	42903.5	4.71	Cytoplasmic
SoffiXsponR570.6us88g079700.1	SoffiXPP2C475	scaffold_88	21000389	21012628	12239	4	434	45566.8	6.41	Chloroplast
SoffiXsponR570.6us88g135000.1	SoffiXPP2C476	scaffold_88	35171354	35174890	3536	5	503	55123.6	5.01	Nuclear
SoffiXsponR570.7_10Ag008400.1	SoffiXPP2C477	Chr7_10A	1654676	1659919	5243	5	628	69029.2	4.72	Nuclear
SoffiXsponR570.7_10Ag090300.1	SoffiXPP2C478	Chr7_10A	24736889	24739198	2309	3	425	44443.8	7	Chloroplast
SoffiXsponR570.7_10Ag125600.1	SoffiXPP2C479	Chr7_10A	35710551	35716473	5922	4	471	49438	5.86	Chloroplast
SoffiXsponR570.7_10Ag168500.1	SoffiXPP2C480	Chr7_10A	59852417	59857273	4856	3	521	57339.7	4.85	PlasmaMembrane
SoffiXsponR570.7_10Ag198500.1	SoffiXPP2C481	Chr7_10A	65695156	65699665	4509	9	446	47748	5.81	Chloroplast
SoffiXsponR570.7_10Ag292000.1	SoffiXPP2C482	Chr7_10A	79168142	79171663	3521	4	391	43405.9	6.08	Cytoplasmic
SoffiXsponR570.7_10Ag309400.1	SoffiXPP2C483	Chr7_10A	81591459	81595493	4034	5	316	34386	8.87	Mitochondrial
SoffiXsponR570.7_10Ag326400.1	SoffiXPP2C484	Chr7_10A	84269898	84273753	3855	5	284	31188.3	5.99	Cytoplasmic
SoffiXsponR570.7_10Ag350400.1	SoffiXPP2C485	Chr7_10A	87822624	87826303	3679	8	284	30666.1	4.66	Cytoplasmic
SoffiXsponR570.7os1g012900.1	SoffiXPP2C486	Chr7os1	4636892	4664298	27406	4	388	40821.7	5.83	PlasmaMembrane
SoffiXsponR570.7os1g036200.1	SoffiXPP2C487	Chr7os1	18367678	18371904	4226	5	316	34387	8.98	Mitochondrial
SoffiXsponR570.7os1g052400.1	SoffiXPP2C488	Chr7os1	21906417	21910283	3866	5	284	31105.2	5.99	Cytoplasmic
SoffiXsponR570.7os1g076100.1	SoffiXPP2C489	Chr7os1	26307777	26311410	3633	8	284	30722.2	4.71	Cytoplasmic
SoffiXsponR570.8_10Ag072100.1	SoffiXPP2C490	Chr8_10A	20272554	20287950	15396	20	1066	121067	6.02	Cytoplasmic
SoffiXsponR570.8_10Ag134100.1	SoffiXPP2C491	Chr8_10A	34691137	34692190	1053	1	269	30178.7	9.46	Mitochondrial
SoffiXsponR570.8_10Ag189000.1	SoffiXPP2C492	Chr8_10A	48328738	48330269	1531	1	340	35804.2	5.1	Cytoplasmic
SoffiXsponR570.8_10Ag204900.1	SoffiXPP2C493	Chr8_10A	52818489	52828502	10013	5	325	35161.4	6.83	Cytoplasmic
SoffiXsponR570.8_10Ag334100.1	SoffiXPP2C494	Chr8_10A	90957212	90963149	5937	6	572	61484.9	5.25	Nuclear
SoffiXsponR570.8_5Ag070800.1	SoffiXPP2C495	Chr8_5A	17930892	17932215	1323	1	335	35149.4	5.02	Chloroplast
SoffiXsponR570.8_5Ag086600.1	SoffiXPP2C496	Chr8_5A	22478973	22488731	9758	5	367	39302	6.67	Nuclear
SoffiXsponR570.8_5Ag238200.1	SoffiXPP2C497	Chr8_5A	65614413	65618218	3805	3	452	47285.8	5.03	Chloroplast
SoffiXsponR570.8_5Ag268000.1	SoffiXPP2C498	Chr8_5A	70793539	70797988	4449	7	429	46063.6	7.06	Chloroplast
SoffiXsponR570.8_5Ag270100.1	SoffiXPP2C499	Chr8_5A	71009174	71010241	1067	1	355	38256.1	6.89	Nuclear
SoffiXsponR570.9os1g037400.1	SoffiXPP2C500	Chr9os1	10498385	10504546	6161	4	378	39655.9	6.26	Chloroplast

## Sheet: Subfamily
Table S2| SoffiXPP2C gene ID along with their Locus ID distributed in their respected subfamily.
Subfamily A-ID
SoffiXPP2C100	SoffiXsponR570.02Ag339600.1
SoffiXPP2C105	SoffiXsponR570.02Bg152600.1
SoffiXPP2C108	SoffiXsponR570.02Bg191700.1
SoffiXPP2C109	SoffiXsponR570.02Bg304100.1
SoffiXPP2C115	SoffiXsponR570.02Cg177100.1
SoffiXPP2C118	SoffiXsponR570.02Cg217600.1
SoffiXPP2C119	SoffiXsponR570.02Cg250400.1
SoffiXPP2C120	SoffiXsponR570.02Cg330400.1
SoffiXPP2C126	SoffiXsponR570.02Dg181000.1
SoffiXPP2C129	SoffiXsponR570.02Dg220400.1
SoffiXPP2C130	SoffiXsponR570.02Dg250800.1
SoffiXPP2C131	SoffiXsponR570.02Dg329800.1
SoffiXPP2C136	SoffiXsponR570.02Eg149600.1
SoffiXPP2C139	SoffiXsponR570.02Eg192200.1
SoffiXPP2C14	SoffiXsponR570.01Ag426700.1
SoffiXPP2C140	SoffiXsponR570.02Eg224600.1
SoffiXPP2C141	SoffiXsponR570.02Eg303300.1
SoffiXPP2C142	SoffiXsponR570.02Eg354900.1
SoffiXPP2C147	SoffiXsponR570.02Fg164400.1
SoffiXPP2C150	SoffiXsponR570.02Fg206200.1
SoffiXPP2C151	SoffiXsponR570.02Fg238800.1
SoffiXPP2C156	SoffiXsponR570.02Gg082800.1
SoffiXPP2C159	SoffiXsponR570.02Gg234300.1
SoffiXPP2C242	SoffiXsponR570.04Bg076000.1
SoffiXPP2C249	SoffiXsponR570.04Cg082000.1
SoffiXPP2C271	SoffiXsponR570.05Ag160400.1
SoffiXPP2C280	SoffiXsponR570.05Bg137700.1
SoffiXPP2C299	SoffiXsponR570.05Dg152200.1
SoffiXPP2C31	SoffiXsponR570.01Bg382600.1
SoffiXPP2C310	SoffiXsponR570.05Eg129900.1
SoffiXPP2C319	SoffiXsponR570.05Fg077600.1
SoffiXPP2C330	SoffiXsponR570.05Gg153300.1
SoffiXPP2C334	SoffiXsponR570.06Ag132000.1
SoffiXPP2C335	SoffiXsponR570.06Ag180800.1
SoffiXPP2C336	SoffiXsponR570.06Ag207400.1
SoffiXPP2C338	SoffiXsponR570.06Ag223200.1
SoffiXPP2C341	SoffiXsponR570.06Cg108300.1
SoffiXPP2C342	SoffiXsponR570.06Cg156800.1
SoffiXPP2C343	SoffiXsponR570.06Cg182000.1
SoffiXPP2C345	SoffiXsponR570.06Cg197900.1
SoffiXPP2C347	SoffiXsponR570.06Dg081000.1
SoffiXPP2C348	SoffiXsponR570.06Dg146300.1
SoffiXPP2C350	SoffiXsponR570.06Dg162400.1
SoffiXPP2C351	SoffiXsponR570.06Eg000800.1
SoffiXPP2C355	SoffiXsponR570.06Eg140300.1
SoffiXPP2C358	SoffiXsponR570.06Fg125500.1
SoffiXPP2C359	SoffiXsponR570.06Fg150500.1
SoffiXPP2C360	SoffiXsponR570.06Fg154500.1
SoffiXPP2C362	SoffiXsponR570.06Fg171400.1
SoffiXPP2C364	SoffiXsponR570.06Gg063200.1
SoffiXPP2C365	SoffiXsponR570.06Gg114200.1
SoffiXPP2C366	SoffiXsponR570.06Gg138600.1
SoffiXPP2C368	SoffiXsponR570.06Gg155100.1
SoffiXPP2C375	SoffiXsponR570.07Bg020300.1
SoffiXPP2C383	SoffiXsponR570.07Cg022800.1
SoffiXPP2C391	SoffiXsponR570.07Dg012900.1
SoffiXPP2C46	SoffiXsponR570.01Cg273800.1
SoffiXPP2C462	SoffiXsponR570.5_9Ag254800.1
SoffiXPP2C470	SoffiXsponR570.6_9Ag242900.1
SoffiXPP2C471	SoffiXsponR570.6_9Ag292500.1
SoffiXPP2C472	SoffiXsponR570.6_9Ag317300.1
SoffiXPP2C479	SoffiXsponR570.7_10Ag125600.1
SoffiXPP2C486	SoffiXsponR570.7os1g012900.1
SoffiXPP2C60	SoffiXsponR570.01Dg280300.1
SoffiXPP2C75	SoffiXsponR570.01Eg334300.1
SoffiXPP2C87	SoffiXsponR570.01Fg221200.1
SoffiXPP2C95	SoffiXsponR570.02Ag183900.1
SoffiXPP2C98	SoffiXsponR570.02Ag225100.1
SoffiXPP2C99	SoffiXsponR570.02Ag226100.1
Subfamily B-ID
SoffiXPP2C11	SoffiXsponR570.01Ag410400.1
SoffiXPP2C28	SoffiXsponR570.01Bg367400.1
SoffiXPP2C307	SoffiXsponR570.05Dg387000.1
SoffiXPP2C327	SoffiXsponR570.05Gg046800.1
SoffiXPP2C417	SoffiXsponR570.09Ag067500.1
SoffiXPP2C420	SoffiXsponR570.09Bg070100.1
SoffiXPP2C422	SoffiXsponR570.09Cg067300.1
SoffiXPP2C426	SoffiXsponR570.09Eg064300.1
SoffiXPP2C429	SoffiXsponR570.10Ag093100.1
SoffiXPP2C43	SoffiXsponR570.01Cg257500.1
SoffiXPP2C430	SoffiXsponR570.10Ag093200.1
SoffiXPP2C433	SoffiXsponR570.10Bg128100.1
SoffiXPP2C435	SoffiXsponR570.10Cg073900.1
SoffiXPP2C438	SoffiXsponR570.10Dg068400.1
SoffiXPP2C439	SoffiXsponR570.10Dg068500.1
SoffiXPP2C442	SoffiXsponR570.10os1g032400.1
SoffiXPP2C444	SoffiXsponR570.10us89g085900.1
SoffiXPP2C455	SoffiXsponR570.5_9Ag009800.1
SoffiXPP2C466	SoffiXsponR570.6_9Ag074800.1
SoffiXPP2C475	SoffiXsponR570.6us88g079700.1
SoffiXPP2C478	SoffiXsponR570.7_10Ag090300.1
SoffiXPP2C499	SoffiXsponR570.8_5Ag270100.1
SoffiXPP2C500	SoffiXsponR570.9os1g037400.1
SoffiXPP2C57	SoffiXsponR570.01Dg264800.1
SoffiXPP2C72	SoffiXsponR570.01Eg321400.1
SoffiXPP2C85	SoffiXsponR570.01Fg205600.1
Subfamily C-ID
SoffiXPP2C02	SoffiXsponR570.01Ag034400.1
SoffiXPP2C09	SoffiXsponR570.01Ag360700.1
SoffiXPP2C12	SoffiXsponR570.01Ag422900.1
SoffiXPP2C13	SoffiXsponR570.01Ag423000.1
SoffiXPP2C170	SoffiXsponR570.03Ag230200.1
SoffiXPP2C184	SoffiXsponR570.03Bg217400.1
SoffiXPP2C19	SoffiXsponR570.01Bg034300.1
SoffiXPP2C199	SoffiXsponR570.03Cg233800.1
SoffiXPP2C212	SoffiXsponR570.03Dg248900.1
SoffiXPP2C221	SoffiXsponR570.03Eg272500.1
SoffiXPP2C29	SoffiXsponR570.01Bg379500.1
SoffiXPP2C30	SoffiXsponR570.01Bg379600.1
SoffiXPP2C331	SoffiXsponR570.06Ag008200.1
SoffiXPP2C352	SoffiXsponR570.06Eg015800.1
SoffiXPP2C356	SoffiXsponR570.06Fg013400.1
SoffiXPP2C369	SoffiXsponR570.07Ag058100.1
SoffiXPP2C376	SoffiXsponR570.07Bg065200.1
SoffiXPP2C384	SoffiXsponR570.07Cg062800.1
SoffiXPP2C392	SoffiXsponR570.07Dg053700.1
SoffiXPP2C397	SoffiXsponR570.07Eg032600.1
SoffiXPP2C41	SoffiXsponR570.01Cg208000.1
SoffiXPP2C44	SoffiXsponR570.01Cg270800.1
SoffiXPP2C45	SoffiXsponR570.01Cg270900.1
SoffiXPP2C467	SoffiXsponR570.6_9Ag104900.1
SoffiXPP2C480	SoffiXsponR570.7_10Ag168500.1
SoffiXPP2C50	SoffiXsponR570.01Dg005100.1
SoffiXPP2C55	SoffiXsponR570.01Dg218300.1
SoffiXPP2C58	SoffiXsponR570.01Dg277100.1
SoffiXPP2C59	SoffiXsponR570.01Dg277200.1
SoffiXPP2C64	SoffiXsponR570.01Eg035200.1
SoffiXPP2C70	SoffiXsponR570.01Eg274100.1
SoffiXPP2C73	SoffiXsponR570.01Eg331300.1
SoffiXPP2C74	SoffiXsponR570.01Eg331400.1
SoffiXPP2C83	SoffiXsponR570.01Fg159200.1
SoffiXPP2C86	SoffiXsponR570.01Fg218300.1
Subfamily D-ID
SoffiXPP2C01	SoffiXsponR570.01Ag026100.1
SoffiXPP2C04	SoffiXsponR570.01Ag083700.1
SoffiXPP2C06	SoffiXsponR570.01Ag311700.1
SoffiXPP2C15	SoffiXsponR570.01Ag465300.1
SoffiXPP2C17	SoffiXsponR570.01Ag518400.1
SoffiXPP2C171	SoffiXsponR570.03Ag233000.1
SoffiXPP2C18	SoffiXsponR570.01Bg026300.1
SoffiXPP2C183	SoffiXsponR570.03Bg214800.1
SoffiXPP2C198	SoffiXsponR570.03Cg231000.1
SoffiXPP2C211	SoffiXsponR570.03Dg246200.1
SoffiXPP2C22	SoffiXsponR570.01Bg077600.1
SoffiXPP2C222	SoffiXsponR570.03Eg275100.1
SoffiXPP2C24	SoffiXsponR570.01Bg291500.1
SoffiXPP2C240	SoffiXsponR570.04Ag267300.1
SoffiXPP2C247	SoffiXsponR570.04Bg256600.1
SoffiXPP2C254	SoffiXsponR570.04Cg261100.1
SoffiXPP2C258	SoffiXsponR570.04Dg189400.1
SoffiXPP2C263	SoffiXsponR570.04Eg147900.1
SoffiXPP2C268	SoffiXsponR570.04Fg147700.1
SoffiXPP2C32	SoffiXsponR570.01Bg422200.1
SoffiXPP2C34	SoffiXsponR570.01Bg468600.1
SoffiXPP2C35	SoffiXsponR570.01Cg014300.1
SoffiXPP2C372	SoffiXsponR570.07Ag175600.1
SoffiXPP2C379	SoffiXsponR570.07Bg187300.1
SoffiXPP2C38	SoffiXsponR570.01Cg160600.1
SoffiXPP2C387	SoffiXsponR570.07Cg185800.1
SoffiXPP2C394	SoffiXsponR570.07Dg176400.1
SoffiXPP2C400	SoffiXsponR570.07Eg136200.1
SoffiXPP2C454	SoffiXsponR570.4us91g036400.1
SoffiXPP2C47	SoffiXsponR570.01Cg313100.1
SoffiXPP2C482	SoffiXsponR570.7_10Ag292000.1
SoffiXPP2C49	SoffiXsponR570.01Cg365200.1
SoffiXPP2C491	SoffiXsponR570.8_10Ag134100.1
SoffiXPP2C52	SoffiXsponR570.01Dg173100.1
SoffiXPP2C61	SoffiXsponR570.01Dg317700.1
SoffiXPP2C62	SoffiXsponR570.01Dg365300.1
SoffiXPP2C63	SoffiXsponR570.01Eg026900.1
SoffiXPP2C66	SoffiXsponR570.01Eg085400.1
SoffiXPP2C67	SoffiXsponR570.01Eg226000.1
SoffiXPP2C76	SoffiXsponR570.01Eg372400.1
SoffiXPP2C78	SoffiXsponR570.01Eg422000.1
SoffiXPP2C80	SoffiXsponR570.01Fg111600.1
SoffiXPP2C88	SoffiXsponR570.01Fg259800.1
SoffiXPP2C89	SoffiXsponR570.01Fg308900.1
Subfamily E-ID
SoffiXPP2C106	SoffiXsponR570.02Bg153300.1
SoffiXPP2C116	SoffiXsponR570.02Cg178100.1
SoffiXPP2C127	SoffiXsponR570.02Dg181900.1
SoffiXPP2C137	SoffiXsponR570.02Eg150700.1
SoffiXPP2C148	SoffiXsponR570.02Fg165200.1
SoffiXPP2C157	SoffiXsponR570.02Gg083600.1
SoffiXPP2C161	SoffiXsponR570.03Ag095400.1
SoffiXPP2C164	SoffiXsponR570.03Ag126000.1
SoffiXPP2C165	SoffiXsponR570.03Ag130200.1
SoffiXPP2C176	SoffiXsponR570.03Bg108600.1
SoffiXPP2C177	SoffiXsponR570.03Bg113200.1
SoffiXPP2C187	SoffiXsponR570.03Cg090600.1
SoffiXPP2C190	SoffiXsponR570.03Cg121400.1
SoffiXPP2C191	SoffiXsponR570.03Cg126500.1
SoffiXPP2C192	SoffiXsponR570.03Cg126700.1
SoffiXPP2C193	SoffiXsponR570.03Cg127000.1
SoffiXPP2C203	SoffiXsponR570.03Dg098900.1
SoffiXPP2C206	SoffiXsponR570.03Dg132900.1
SoffiXPP2C207	SoffiXsponR570.03Dg137600.1
SoffiXPP2C216	SoffiXsponR570.03Eg094600.1
SoffiXPP2C217	SoffiXsponR570.03Eg099200.1
SoffiXPP2C225	SoffiXsponR570.03Fg102300.1
SoffiXPP2C228	SoffiXsponR570.03Fg138800.1
SoffiXPP2C229	SoffiXsponR570.03Fg144300.1
SoffiXPP2C276	SoffiXsponR570.05Ag306900.1
SoffiXPP2C285	SoffiXsponR570.05Bg298000.1
SoffiXPP2C294	SoffiXsponR570.05Cg302000.1
SoffiXPP2C304	SoffiXsponR570.05Dg306400.1
SoffiXPP2C315	SoffiXsponR570.05Eg299100.1
SoffiXPP2C324	SoffiXsponR570.05Fg233100.1
SoffiXPP2C333	SoffiXsponR570.06Ag087900.1
SoffiXPP2C340	SoffiXsponR570.06Cg062600.1
SoffiXPP2C346	SoffiXsponR570.06Dg053300.1
SoffiXPP2C354	SoffiXsponR570.06Eg093500.1
SoffiXPP2C363	SoffiXsponR570.06Gg016900.1
SoffiXPP2C406	SoffiXsponR570.08Ag209100.1
SoffiXPP2C409	SoffiXsponR570.08Bg197300.1
SoffiXPP2C411	SoffiXsponR570.08Cg197400.1
SoffiXPP2C415	SoffiXsponR570.08Eg140800.1
SoffiXPP2C416	SoffiXsponR570.09Ag010800.1
SoffiXPP2C418	SoffiXsponR570.09Bg009700.1
SoffiXPP2C421	SoffiXsponR570.09Cg008100.1
SoffiXPP2C423	SoffiXsponR570.09Cg153600.1
SoffiXPP2C424	SoffiXsponR570.09Dg008500.1
SoffiXPP2C425	SoffiXsponR570.09Eg010500.1
SoffiXPP2C427	SoffiXsponR570.10Ag011000.1
SoffiXPP2C432	SoffiXsponR570.10Bg011200.1
SoffiXPP2C437	SoffiXsponR570.10Dg011300.1
SoffiXPP2C443	SoffiXsponR570.10us89g009900.1
SoffiXPP2C445	SoffiXsponR570.1Z011000.1
SoffiXPP2C458	SoffiXsponR570.5_9Ag093200.1
SoffiXPP2C465	SoffiXsponR570.6_9Ag012400.1
SoffiXPP2C469	SoffiXsponR570.6_9Ag194300.1
SoffiXPP2C476	SoffiXsponR570.6us88g135000.1
SoffiXPP2C477	SoffiXsponR570.7_10Ag008400.1
SoffiXPP2C494	SoffiXsponR570.8_10Ag334100.1
SoffiXPP2C96	SoffiXsponR570.02Ag184700.1
Subfamily F-ID
SoffiXPP2C107	SoffiXsponR570.02Bg171800.1
SoffiXPP2C117	SoffiXsponR570.02Cg197500.1
SoffiXPP2C128	SoffiXsponR570.02Dg201200.1
SoffiXPP2C138	SoffiXsponR570.02Eg172400.1
SoffiXPP2C149	SoffiXsponR570.02Fg185300.1
SoffiXPP2C158	SoffiXsponR570.02Gg104300.1
SoffiXPP2C162	SoffiXsponR570.03Ag106400.1
SoffiXPP2C174	SoffiXsponR570.03Bg089000.1
SoffiXPP2C186	SoffiXsponR570.03Cg043700.1
SoffiXPP2C188	SoffiXsponR570.03Cg104900.1
SoffiXPP2C201	SoffiXsponR570.03Dg042200.1
SoffiXPP2C204	SoffiXsponR570.03Dg111900.1
SoffiXPP2C215	SoffiXsponR570.03Eg044900.1
SoffiXPP2C223	SoffiXsponR570.03Fg046900.1
SoffiXPP2C226	SoffiXsponR570.03Fg117600.1
SoffiXPP2C230	SoffiXsponR570.03Gg007400.1
SoffiXPP2C236	SoffiXsponR570.04Ag153500.1
SoffiXPP2C239	SoffiXsponR570.04Ag245500.1
SoffiXPP2C243	SoffiXsponR570.04Bg143400.1
SoffiXPP2C246	SoffiXsponR570.04Bg235900.1
SoffiXPP2C250	SoffiXsponR570.04Cg148000.1
SoffiXPP2C253	SoffiXsponR570.04Cg239200.1
SoffiXPP2C257	SoffiXsponR570.04Dg168700.1
SoffiXPP2C259	SoffiXsponR570.04Eg042600.1
SoffiXPP2C262	SoffiXsponR570.04Eg124700.1
SoffiXPP2C264	SoffiXsponR570.04Fg045800.1
SoffiXPP2C267	SoffiXsponR570.04Fg126600.1
SoffiXPP2C274	SoffiXsponR570.05Ag278400.1
SoffiXPP2C275	SoffiXsponR570.05Ag283200.1
SoffiXPP2C283	SoffiXsponR570.05Bg268200.1
SoffiXPP2C284	SoffiXsponR570.05Bg273100.1
SoffiXPP2C292	SoffiXsponR570.05Cg273200.1
SoffiXPP2C293	SoffiXsponR570.05Cg277800.1
SoffiXPP2C302	SoffiXsponR570.05Dg277500.1
SoffiXPP2C303	SoffiXsponR570.05Dg282100.1
SoffiXPP2C313	SoffiXsponR570.05Eg269900.1
SoffiXPP2C314	SoffiXsponR570.05Eg274700.1
SoffiXPP2C322	SoffiXsponR570.05Fg205100.1
SoffiXPP2C323	SoffiXsponR570.05Fg210000.1
SoffiXPP2C337	SoffiXsponR570.06Ag219600.1
SoffiXPP2C344	SoffiXsponR570.06Cg193400.1
SoffiXPP2C349	SoffiXsponR570.06Dg158100.1
SoffiXPP2C361	SoffiXsponR570.06Fg166400.1
SoffiXPP2C367	SoffiXsponR570.06Gg150600.1
SoffiXPP2C373	SoffiXsponR570.07Ag192700.1
SoffiXPP2C374	SoffiXsponR570.07Ag209600.1
SoffiXPP2C380	SoffiXsponR570.07Bg204700.1
SoffiXPP2C381	SoffiXsponR570.07Bg221900.1
SoffiXPP2C382	SoffiXsponR570.07Bg244800.1
SoffiXPP2C388	SoffiXsponR570.07Cg202600.1
SoffiXPP2C389	SoffiXsponR570.07Cg220900.1
SoffiXPP2C390	SoffiXsponR570.07Cg245800.1
SoffiXPP2C395	SoffiXsponR570.07Dg186500.1
SoffiXPP2C396	SoffiXsponR570.07Dg209600.1
SoffiXPP2C401	SoffiXsponR570.07Eg153500.1
SoffiXPP2C402	SoffiXsponR570.07Eg170500.1
SoffiXPP2C403	SoffiXsponR570.07Eg195000.1
SoffiXPP2C405	SoffiXsponR570.08Ag085800.1
SoffiXPP2C408	SoffiXsponR570.08Bg083000.1
SoffiXPP2C410	SoffiXsponR570.08Cg075300.1
SoffiXPP2C412	SoffiXsponR570.08Dg053300.1
SoffiXPP2C414	SoffiXsponR570.08Eg019500.1
SoffiXPP2C446	SoffiXsponR570.1Z087900.1
SoffiXPP2C459	SoffiXsponR570.5_9Ag122600.1
SoffiXPP2C473	SoffiXsponR570.6_9Ag330200.1
SoffiXPP2C483	SoffiXsponR570.7_10Ag309400.1
SoffiXPP2C484	SoffiXsponR570.7_10Ag326400.1
SoffiXPP2C485	SoffiXsponR570.7_10Ag350400.1
SoffiXPP2C487	SoffiXsponR570.7os1g036200.1
SoffiXPP2C488	SoffiXsponR570.7os1g052400.1
SoffiXPP2C489	SoffiXsponR570.7os1g076100.1
SoffiXPP2C493	SoffiXsponR570.8_10Ag204900.1
SoffiXPP2C496	SoffiXsponR570.8_5Ag086600.1
SoffiXPP2C97	SoffiXsponR570.02Ag205500.1
Subfamily G-ID
SoffiXPP2C07	SoffiXsponR570.01Ag314500.1
SoffiXPP2C102	SoffiXsponR570.02Bg116200.1
SoffiXPP2C111	SoffiXsponR570.02Cg130200.1
SoffiXPP2C113	SoffiXsponR570.02Cg163400.1
SoffiXPP2C122	SoffiXsponR570.02Dg132100.1
SoffiXPP2C124	SoffiXsponR570.02Dg165500.1
SoffiXPP2C132	SoffiXsponR570.02Eg101100.1
SoffiXPP2C134	SoffiXsponR570.02Eg133700.1
SoffiXPP2C144	SoffiXsponR570.02Fg130200.1
SoffiXPP2C145	SoffiXsponR570.02Fg150600.1
SoffiXPP2C152	SoffiXsponR570.02Gg034400.1
SoffiXPP2C154	SoffiXsponR570.02Gg068200.1
SoffiXPP2C172	SoffiXsponR570.03Ag322000.1
SoffiXPP2C185	SoffiXsponR570.03Bg291400.1
SoffiXPP2C200	SoffiXsponR570.03Cg308800.1
SoffiXPP2C214	SoffiXsponR570.03Dg322800.1
SoffiXPP2C219	SoffiXsponR570.03Eg198700.1
SoffiXPP2C233	SoffiXsponR570.03Gg058900.1
SoffiXPP2C235	SoffiXsponR570.04Ag074100.1
SoffiXPP2C237	SoffiXsponR570.04Ag178100.1
SoffiXPP2C241	SoffiXsponR570.04Bg063200.1
SoffiXPP2C244	SoffiXsponR570.04Bg169100.1
SoffiXPP2C248	SoffiXsponR570.04Cg067000.1
SoffiXPP2C25	SoffiXsponR570.01Bg293900.1
SoffiXPP2C251	SoffiXsponR570.04Cg172800.1
SoffiXPP2C255	SoffiXsponR570.04Dg069000.1
SoffiXPP2C256	SoffiXsponR570.04Dg144600.1
SoffiXPP2C260	SoffiXsponR570.04Eg063700.1
SoffiXPP2C265	SoffiXsponR570.04Fg070500.1
SoffiXPP2C332	SoffiXsponR570.06Ag030200.1
SoffiXPP2C339	SoffiXsponR570.06Cg008400.1
SoffiXPP2C353	SoffiXsponR570.06Eg036000.1
SoffiXPP2C357	SoffiXsponR570.06Fg028200.1
SoffiXPP2C39	SoffiXsponR570.01Cg163100.1
SoffiXPP2C447	SoffiXsponR570.1Z180100.1
SoffiXPP2C450	SoffiXsponR570.1Z256800.1
SoffiXPP2C453	SoffiXsponR570.4us91g033900.1
SoffiXPP2C468	SoffiXsponR570.6_9Ag125400.1
SoffiXPP2C474	SoffiXsponR570.6us88g032400.1
SoffiXPP2C53	SoffiXsponR570.01Dg175500.1
SoffiXPP2C68	SoffiXsponR570.01Eg228700.1
SoffiXPP2C81	SoffiXsponR570.01Fg114000.1
SoffiXPP2C91	SoffiXsponR570.02Ag133800.1
SoffiXPP2C93	SoffiXsponR570.02Ag169200.1
Subfamily H-ID
SoffiXPP2C10	SoffiXsponR570.01Ag403000.1
SoffiXPP2C103	SoffiXsponR570.02Bg141000.1
SoffiXPP2C112	SoffiXsponR570.02Cg155400.1
SoffiXPP2C123	SoffiXsponR570.02Dg157500.1
SoffiXPP2C133	SoffiXsponR570.02Eg125100.1
SoffiXPP2C153	SoffiXsponR570.02Gg059400.1
SoffiXPP2C27	SoffiXsponR570.01Bg360500.1
SoffiXPP2C278	SoffiXsponR570.05Ag386400.1
SoffiXPP2C287	SoffiXsponR570.05Bg384000.1
SoffiXPP2C296	SoffiXsponR570.05Cg385700.1
SoffiXPP2C306	SoffiXsponR570.05Dg385000.1
SoffiXPP2C317	SoffiXsponR570.05Eg357700.1
SoffiXPP2C326	SoffiXsponR570.05Fg318700.1
SoffiXPP2C42	SoffiXsponR570.01Cg250100.1
SoffiXPP2C448	SoffiXsponR570.1Z202200.1
SoffiXPP2C456	SoffiXsponR570.5_9Ag011700.1
SoffiXPP2C498	SoffiXsponR570.8_5Ag268000.1
SoffiXPP2C56	SoffiXsponR570.01Dg257300.1
SoffiXPP2C71	SoffiXsponR570.01Eg314800.1
SoffiXPP2C84	SoffiXsponR570.01Fg198800.1
SoffiXPP2C92	SoffiXsponR570.02Ag159300.1
Subfamily I-ID
SoffiXPP2C160	SoffiXsponR570.03Ag063100.1
SoffiXPP2C173	SoffiXsponR570.03Bg063400.1
SoffiXPP2C202	SoffiXsponR570.03Dg068400.1
SoffiXPP2C224	SoffiXsponR570.03Fg070700.1
SoffiXPP2C238	SoffiXsponR570.04Ag208500.1
SoffiXPP2C245	SoffiXsponR570.04Bg186300.1
SoffiXPP2C252	SoffiXsponR570.04Cg200900.1
SoffiXPP2C261	SoffiXsponR570.04Eg086500.1
SoffiXPP2C266	SoffiXsponR570.04Fg096300.1
SoffiXPP2C273	SoffiXsponR570.05Ag259000.1
SoffiXPP2C282	SoffiXsponR570.05Bg248000.1
SoffiXPP2C291	SoffiXsponR570.05Cg253700.1
SoffiXPP2C301	SoffiXsponR570.05Dg263700.1
SoffiXPP2C312	SoffiXsponR570.05Eg249700.1
SoffiXPP2C321	SoffiXsponR570.05Fg185500.1
SoffiXPP2C371	SoffiXsponR570.07Ag117600.1
SoffiXPP2C378	SoffiXsponR570.07Bg129500.1
SoffiXPP2C386	SoffiXsponR570.07Cg131400.1
SoffiXPP2C393	SoffiXsponR570.07Dg116700.1
SoffiXPP2C399	SoffiXsponR570.07Eg077400.1
SoffiXPP2C460	SoffiXsponR570.5_9Ag139300.1
SoffiXPP2C434	SoffiXsponR570.10Bg154200.1
SoffiXPP2C490	SoffiXsponR570.8_10Ag072100.1
SoffiXPP2C436	SoffiXsponR570.10Cg141000.1
SoffiXPP2C431	SoffiXsponR570.10Ag155400.1
SoffiXPP2C441	SoffiXsponR570.10Fg047100.1
SoffiXPP2C440	SoffiXsponR570.10Eg073800.1
Subfamily J-ID
SoffiXPP2C08	SoffiXsponR570.01Ag349300.1
SoffiXPP2C166	SoffiXsponR570.03Ag170100.1
SoffiXPP2C178	SoffiXsponR570.03Bg150100.1
SoffiXPP2C179	SoffiXsponR570.03Bg153100.1
SoffiXPP2C194	SoffiXsponR570.03Cg164400.1
SoffiXPP2C208	SoffiXsponR570.03Dg177500.1
SoffiXPP2C218	SoffiXsponR570.03Eg137600.1
SoffiXPP2C232	SoffiXsponR570.03Gg052500.1
SoffiXPP2C26	SoffiXsponR570.01Bg313400.1
SoffiXPP2C272	SoffiXsponR570.05Ag194700.1
SoffiXPP2C281	SoffiXsponR570.05Bg183400.1
SoffiXPP2C290	SoffiXsponR570.05Cg190100.1
SoffiXPP2C300	SoffiXsponR570.05Dg200500.1
SoffiXPP2C311	SoffiXsponR570.05Eg182200.1
SoffiXPP2C320	SoffiXsponR570.05Fg120500.1
SoffiXPP2C370	SoffiXsponR570.07Ag086000.1
SoffiXPP2C377	SoffiXsponR570.07Bg094400.1
SoffiXPP2C385	SoffiXsponR570.07Cg094200.1
SoffiXPP2C398	SoffiXsponR570.07Eg041100.1
SoffiXPP2C40	SoffiXsponR570.01Cg196000.1
SoffiXPP2C461	SoffiXsponR570.5_9Ag202800.1
SoffiXPP2C481	SoffiXsponR570.7_10Ag198500.1
SoffiXPP2C54	SoffiXsponR570.01Dg206700.1
SoffiXPP2C69	SoffiXsponR570.01Eg262500.1
SoffiXPP2C82	SoffiXsponR570.01Fg147900.1
Subfamily K-ID
SoffiXPP2C03	SoffiXsponR570.01Ag044200.1
SoffiXPP2C05	SoffiXsponR570.01Ag264400.1
SoffiXPP2C101	SoffiXsponR570.02Bg059200.1
SoffiXPP2C110	SoffiXsponR570.02Cg060300.1
SoffiXPP2C121	SoffiXsponR570.02Dg058900.1
SoffiXPP2C143	SoffiXsponR570.02Fg060600.1
SoffiXPP2C16	SoffiXsponR570.01Ag475700.1
SoffiXPP2C167	SoffiXsponR570.03Ag213000.1
SoffiXPP2C168	SoffiXsponR570.03Ag213100.1
SoffiXPP2C169	SoffiXsponR570.03Ag213200.1
SoffiXPP2C180	SoffiXsponR570.03Bg186800.1
SoffiXPP2C181	SoffiXsponR570.03Bg186900.1
SoffiXPP2C182	SoffiXsponR570.03Bg187000.1
SoffiXPP2C195	SoffiXsponR570.03Cg200400.1
SoffiXPP2C196	SoffiXsponR570.03Cg200500.1
SoffiXPP2C197	SoffiXsponR570.03Cg200600.1
SoffiXPP2C20	SoffiXsponR570.01Bg042500.1
SoffiXPP2C209	SoffiXsponR570.03Dg217300.1
SoffiXPP2C21	SoffiXsponR570.01Bg042600.1
SoffiXPP2C210	SoffiXsponR570.03Dg217400.1
SoffiXPP2C213	SoffiXsponR570.03Dg309300.1
SoffiXPP2C220	SoffiXsponR570.03Eg212100.1
SoffiXPP2C23	SoffiXsponR570.01Bg247900.1
SoffiXPP2C234	SoffiXsponR570.03Gg072800.1
SoffiXPP2C33	SoffiXsponR570.01Bg433900.1
SoffiXPP2C36	SoffiXsponR570.01Cg024400.1
SoffiXPP2C37	SoffiXsponR570.01Cg112800.1
SoffiXPP2C404	SoffiXsponR570.08Ag069900.1
SoffiXPP2C407	SoffiXsponR570.08Bg065800.1
SoffiXPP2C413	SoffiXsponR570.08Eg003700.1
SoffiXPP2C428	SoffiXsponR570.10Ag012900.1
SoffiXPP2C48	SoffiXsponR570.01Cg324500.1
SoffiXPP2C492	SoffiXsponR570.8_10Ag189000.1
SoffiXPP2C495	SoffiXsponR570.8_5Ag070800.1
SoffiXPP2C51	SoffiXsponR570.01Dg127300.1
SoffiXPP2C65	SoffiXsponR570.01Eg044400.1
SoffiXPP2C77	SoffiXsponR570.01Eg382900.1
SoffiXPP2C79	SoffiXsponR570.01Fg065000.1
SoffiXPP2C90	SoffiXsponR570.02Ag061600.1
Subfamily L-ID
SoffiXPP2C163	SoffiXsponR570.03Ag117700.1
SoffiXPP2C175	SoffiXsponR570.03Bg099500.1
SoffiXPP2C189	SoffiXsponR570.03Cg115000.1
SoffiXPP2C205	SoffiXsponR570.03Dg123600.1
SoffiXPP2C227	SoffiXsponR570.03Fg130300.1
SoffiXPP2C231	SoffiXsponR570.03Gg019200.1
SoffiXPP2C277	SoffiXsponR570.05Ag360200.1
SoffiXPP2C286	SoffiXsponR570.05Bg355500.1
SoffiXPP2C295	SoffiXsponR570.05Cg358000.1
SoffiXPP2C305	SoffiXsponR570.05Dg358500.1
SoffiXPP2C316	SoffiXsponR570.05Eg330800.1
SoffiXPP2C325	SoffiXsponR570.05Fg290700.1
SoffiXPP2C419	SoffiXsponR570.09Bg013600.1
SoffiXPP2C449	SoffiXsponR570.1Z229200.1
SoffiXPP2C451	SoffiXsponR570.3os1g010400.1
SoffiXPP2C452	SoffiXsponR570.3os2g006500.1
SoffiXPP2C457	SoffiXsponR570.5_9Ag037400.1
SoffiXPP2C497	SoffiXsponR570.8_5Ag238200.1
Subfamily M-ID
SoffiXPP2C104	SoffiXsponR570.02Bg147700.1
SoffiXPP2C114	SoffiXsponR570.02Cg166900.1
SoffiXPP2C125	SoffiXsponR570.02Dg169100.1
SoffiXPP2C135	SoffiXsponR570.02Eg137100.1
SoffiXPP2C146	SoffiXsponR570.02Fg153600.1
SoffiXPP2C155	SoffiXsponR570.02Gg071400.1
SoffiXPP2C269	SoffiXsponR570.05Ag084300.1
SoffiXPP2C270	SoffiXsponR570.05Ag157000.1
SoffiXPP2C279	SoffiXsponR570.05Bg133200.1
SoffiXPP2C288	SoffiXsponR570.05Cg074200.1
SoffiXPP2C289	SoffiXsponR570.05Cg138400.1
SoffiXPP2C297	SoffiXsponR570.05Dg075000.1
SoffiXPP2C298	SoffiXsponR570.05Dg149300.1
SoffiXPP2C308	SoffiXsponR570.05Eg060800.1
SoffiXPP2C309	SoffiXsponR570.05Eg126700.1
SoffiXPP2C318	SoffiXsponR570.05Fg074300.1
SoffiXPP2C328	SoffiXsponR570.05Gg079100.1
SoffiXPP2C329	SoffiXsponR570.05Gg149900.1
SoffiXPP2C463	SoffiXsponR570.5_9Ag257800.1
SoffiXPP2C464	SoffiXsponR570.5_9Ag348200.1
SoffiXPP2C94	SoffiXsponR570.02Ag172600.1

## Sheet: Synteny-Relation
Table S3| List of SoffiXPP2C geneID belongs to their synteny network.
Network	Genes Involved in Synteny Relation
1	Sspp2c48	SoffiXPP2C60	SoffiXPP2C46	Sspp2c27	SoffiXPP2C131	SoffiXPP2C470	SoffiXPP2C14	Sspp2c64	SoffiXPP2C109	SoffiXPP2C159	SoffiXPP2C31	SoffiXPP2C347	SoffiXPP2C141	SoffiXPP2C100	SoffiXPP2C364	SoffiXPP2C120	SoffiXPP2C334	SoffiXPP2C87	Sspp2c58	SoffiXPP2C75	SoffiXPP2C341	SoffiXPP2C355
2	SoffiXPP2C208	SoffiXPP2C377	SoffiXPP2C398	SoffiXPP2C232	SoffiXPP2C218	Sspp2c92	Sspp2c99	Sspon.04G0010080-1A	SoffiXPP2C194	Sspon.04G0010080-2B	Sspp2c107	SoffiXPP2C178	SoffiXPP2C481	SoffiXPP2C179	SoffiXPP2C385	SoffiXPP2C370	SoffiXPP2C208	SoffiXPP2C166	Sspp2c87
3	SoffiXPP2C136	SoffiXPP2C368	SoffiXPP2C95	SoffiXPP2C362	SoffiXPP2C345	SoffiXPP2C345	SoffiXPP2C156	SoffiXPP2C350	Sspp2c113	SoffiXPP2C338	SoffiXPP2C126	SoffiXPP2C147	Sspp2c54	Sspon.07G0000220-2B	Sspp2c61	SoffiXPP2C156.1	SoffiXPP2C105	Sspp2c49	SoffiXPP2C115
4	SoffiXPP2C361	SoffiXPP2C149	SoffiXPP2C117	SoffiXPP2C128	SoffiXPP2C107	Sspp2c114	SoffiXPP2C138	SoffiXPP2C158	SoffiXPP2C367	SoffiXPP2C337	SoffiXPP2C344	Sspp2c66	Sspp2c53	SoffiXPP2C97	Sspp2c60	SoffiXPP2C349	Sspp2c117	Sspp2c123	SoffiXPP2C473
5	Sspon.01G0007980-3D	SoffiXPP2C296	SoffiXPP2C317	SoffiXPP2C456	Sspp2c5	Sspon.01G0007980-2C	Sspon.02G0000550-2B	SoffiXPP2C287	SoffiXPP2C326	SoffiXPP2C71	SoffiXPP2C56	SoffiXPP2C84	SoffiXPP2C42	SoffiXPP2C278	SoffiXPP2C306	SoffiXPP2C498	SoffiXPP2C27	SoffiXPP2C10
6	SoffiXPP2C139	SoffiXPP2C348	SoffiXPP2C118	SoffiXPP2C108	SoffiXPP2C150	SoffiXPP2C129	SoffiXPP2C343	Sspon.03G0041460-1C	SoffiXPP2C472	SoffiXPP2C99	Sspon.03G0009980-1A	SoffiXPP2C366	SoffiXPP2C98	Sspp2c118	SoffiXPP2C336	SoffiXPP2C360	Sspon.03G0009980-3D
7	SoffiXPP2C439	SoffiXPP2C466	SoffiXPP2C433	Sspp2c101	SoffiXPP2C500	SoffiXPP2C426	SoffiXPP2C438	SoffiXPP2C430	SoffiXPP2C435	Sspp2c88	SoffiXPP2C420	SoffiXPP2C442	SoffiXPP2C429	Sspon.05G0016870-4D	SoffiXPP2C422	SoffiXPP2C478	SoffiXPP2C417
8	SoffiXPP2C202	Sspon.04G0016920-3P	SoffiXPP2C252	SoffiXPP2C266	Sspon.08G0028430-1D	Sspon.04G0016920-3C	SoffiXPP2C160	Sspon.04G0016920-5P	SoffiXPP2C173	SoffiXPP2C245	SoffiXPP2C261	Sspon.04G0016920-4P	Sspon.04G0016920-2B	Sspon.04G0016920-1A	Sspon.04G0016920-2P	SoffiXPP2C238	SoffiXPP2C224
9	SoffiXPP2C401	Sspon.06G0034070-1D	SoffiXPP2C496	SoffiXPP2C405	SoffiXPP2C373	SoffiXPP2C487	SoffiXPP2C388	SoffiXPP2C380	SoffiXPP2C412	SoffiXPP2C408	SoffiXPP2C414	SoffiXPP2C410	SoffiXPP2C493	SoffiXPP2C483	Sspp2c110	Sspp2c108
10	SoffiXPP2C255	SoffiXPP2C219	Sspp2c137	SoffiXPP2C248	Sspon.08G0022960-1B	Sspp2c144	SoffiXPP2C241	Sspp2c71	Sspp2c76	SoffiXPP2C233	SoffiXPP2C185	SoffiXPP2C172	SoffiXPP2C214	SoffiXPP2C235	SoffiXPP2C200	Sspp2c136
11	SoffiXPP2C183	SoffiXPP2C222	SoffiXPP2C482	SoffiXPP2C171	SoffiXPP2C387	SoffiXPP2C211	Sspp2c77	Sspp2c85	SoffiXPP2C198	Sspp2c72	SoffiXPP2C379	SoffiXPP2C372	SoffiXPP2C400	Sspp2c68	SoffiXPP2C394
12	Sspp2c69	SoffiXPP2C259	Sspp2c142	SoffiXPP2C174	Sspp2c135	SoffiXPP2C162	SoffiXPP2C188	SoffiXPP2C236	SoffiXPP2C204	SoffiXPP2C243	SoffiXPP2C250	Sspp2c75	SoffiXPP2C230	SoffiXPP2C264	SoffiXPP2C226
13	SoffiXPP2C267	SoffiXPP2C215	SoffiXPP2C186	Sspp2c139	SoffiXPP2C257	SoffiXPP2C239	Sspp2c140	Sspp2c80	SoffiXPP2C201	SoffiXPP2C253	SoffiXPP2C223	Sspp2c70	SoffiXPP2C246	Sspp2c130	SoffiXPP2C262
14	SoffiXPP2C283	SoffiXPP2C292	SoffiXPP2C275	SoffiXPP2C284	SoffiXPP2C322	SoffiXPP2C314	Sspp2c34	SoffiXPP2C302	SoffiXPP2C313	SoffiXPP2C293	SoffiXPP2C459	Sspp2c45	SoffiXPP2C274	SoffiXPP2C303	SoffiXPP2C323
15	SoffiXPP2C353	SoffiXPP2C357	SoffiXPP2C332	SoffiXPP2C152	Sspp2c128	Sspp2c51	SoffiXPP2C102	SoffiXPP2C468	SoffiXPP2C144	Sspon.07G0014030-1A	SoffiXPP2C339	SoffiXPP2C111	SoffiXPP2C132	SoffiXPP2C91	SoffiXPP2C122
16	SoffiXPP2C51	Sspon.01G0005130-1A	SoffiXPP2C33	Sspon.01G0005130-2B	SoffiXPP2C16	SoffiXPP2C23	SoffiXPP2C79	SoffiXPP2C48	Sspon.01G0005130-1P	SoffiXPP2C37	SoffiXPP2C77	SoffiXPP2C05	Sspon.01G0005130-3D
17	SoffiXPP2C29	Sspon.01G0051910-1C	SoffiXPP2C58	SoffiXPP2C44	SoffiXPP2C12	SoffiXPP2C467	SoffiXPP2C331	Sspon.01G0051910-1P	SoffiXPP2C86	SoffiXPP2C356	SoffiXPP2C352	SoffiXPP2C73	Sspon.07G0015530-1P
18	SoffiXPP2C119	Sspp2c59	SoffiXPP2C335	SoffiXPP2C140	SoffiXPP2C365	SoffiXPP2C471	Sspp2c120	SoffiXPP2C342	SoffiXPP2C358	SoffiXPP2C130	SoffiXPP2C151	Sspp2c52
19	SoffiXPP2C425	SoffiXPP2C477	SoffiXPP2C432	SoffiXPP2C465	SoffiXPP2C427	SoffiXPP2C421	SoffiXPP2C437	SoffiXPP2C416	SoffiXPP2C424	Sspon.07G0016820-2D	SoffiXPP2C418	Sspon.07G0016820-1A
20	SoffiXPP2C329	SoffiXPP2C318	SoffiXPP2C298	Sspp2c43	Sspon.02G0016760-2B	SoffiXPP2C309	SoffiXPP2C463	Sspon.02G0016760-4D	SoffiXPP2C279	Sspon.02G0016760-1A	SoffiXPP2C289	SoffiXPP2C270
21	SoffiXPP2C72	SoffiXPP2C28	SoffiXPP2C307	SoffiXPP2C57	Sspp2c28	SoffiXPP2C11	SoffiXPP2C43	SoffiXPP2C499	Sspp2c22	SoffiXPP2C455	SoffiXPP2C85
22	Sspon.03G0013730-3C	SoffiXPP2C134	SoffiXPP2C93	SoffiXPP2C145	Sspon.03G0013700-1A	SoffiXPP2C154	Sspp2c50	SoffiXPP2C124	Sspon.03G0013730-2B	Sspon.03G0013730-1A	SoffiXPP2C113
23	SoffiXPP2C209	SoffiXPP2C196	SoffiXPP2C167	SoffiXPP2C210	SoffiXPP2C195	SoffiXPP2C180	SoffiXPP2C197	SoffiXPP2C168	SoffiXPP2C181	Sspon.04G0007780-2B
24	SoffiXPP2C231	SoffiXPP2C452	SoffiXPP2C163	Sspon.04G0026520-1B	SoffiXPP2C451	SoffiXPP2C189	SoffiXPP2C205	Sspon.04G0026520-2D	SoffiXPP2C227	SoffiXPP2C175
25	SoffiXPP2C462	Sspon.02G0016570-1T	Sspp2c37	Sspp2c42	SoffiXPP2C319	SoffiXPP2C310	SoffiXPP2C280	SoffiXPP2C299	SoffiXPP2C271	SoffiXPP2C330
26	SoffiXPP2C290	SoffiXPP2C461	SoffiXPP2C320	Sspp2c47	SoffiXPP2C300	SoffiXPP2C281	SoffiXPP2C311	SoffiXPP2C272	Sspp2c36
27	Sspon.01G0010660-1A	Sspon.01G0010660-4D	SoffiXPP2C09	SoffiXPP2C70	SoffiXPP2C55	Sspon.01G0010660-2B	SoffiXPP2C83	SoffiXPP2C55.2	SoffiXPP2C41
28	SoffiXPP2C369	SoffiXPP2C480	SoffiXPP2C392	SoffiXPP2C384	SoffiXPP2C376	Sspp2c93	Sspon.05G0012150-3C	SoffiXPP2C397	Sspon.05G0012150-1A
29	SoffiXPP2C191	SoffiXPP2C177	SoffiXPP2C217	Sspon.04G0012370-1A	SoffiXPP2C229	SoffiXPP2C207	Sspon.04G0012370-3C	SoffiXPP2C165	Sspon.04G0012370-4D
30	SoffiXPP2C346	SoffiXPP2C363	Sspon.07G0009730-3C	SoffiXPP2C469	Sspon.07G0009730-2B	SoffiXPP2C354	SoffiXPP2C333	Sspon.07G0009730-1A	SoffiXPP2C340
31	SoffiXPP2C490	SoffiXPP2C431	SoffiXPP2C436	SoffiXPP2C441	Sspon.06G0016110-3C	Sspon.06G0016110-1A	Sspon.06G0016110-4D	SoffiXPP2C440	SoffiXPP2C434
32	Sspon.05G0014570-2P	Sspon.05G0014570-1A	SoffiXPP2C479	Sspon.05G0014570-4D	SoffiXPP2C391	SoffiXPP2C375	SoffiXPP2C486	SoffiXPP2C383
33	SoffiXPP2C50	Sspon.01G0031330-1A	Sspon.01G0031330-2B	Sspon.01G0031330-5P	Sspon.01G0031330-3D	SoffiXPP2C02	SoffiXPP2C19	SoffiXPP2C64
34	SoffiXPP2C212	Sspon.04G0023460-2C	SoffiXPP2C199	Sspon.04G0023460-1B	SoffiXPP2C221	SoffiXPP2C170	Sspon.04G0023460-3D	SoffiXPP2C184
35	SoffiXPP2C47	SoffiXPP2C15	SoffiXPP2C76	Sspp2c13	SoffiXPP2C32	Sspp2c3	SoffiXPP2C88	SoffiXPP2C61
36	Sspp2c2	SoffiXPP2C34	SoffiXPP2C49	SoffiXPP2C89	Sspp2c26	SoffiXPP2C17	SoffiXPP2C78	SoffiXPP2C62
37	SoffiXPP2C258	SoffiXPP2C254	Sspp2c129	SoffiXPP2C247	SoffiXPP2C268	SoffiXPP2C263	Sspp2c138	SoffiXPP2C240
38	SoffiXPP2C148	SoffiXPP2C157	Sspon.03G0012530-2B	SoffiXPP2C106	SoffiXPP2C96	SoffiXPP2C137	SoffiXPP2C127	SoffiXPP2C116
39	SoffiXPP2C285	SoffiXPP2C294	SoffiXPP2C315	SoffiXPP2C276	SoffiXPP2C324	SoffiXPP2C458	Sspon.02G0005100-2B	SoffiXPP2C304
40	SoffiXPP2C395	SoffiXPP2C484	SoffiXPP2C389	Sspon.05G0003390-1A	SoffiXPP2C402	SoffiXPP2C381	SoffiXPP2C374	SoffiXPP2C488
41	SoffiXPP2C489	Sspp2c103	SoffiXPP2C382	SoffiXPP2C390	Sspp2c90	SoffiXPP2C396	SoffiXPP2C403	SoffiXPP2C485
42	SoffiXPP2C256	SoffiXPP2C265	Sspon.08G0006590-3C	SoffiXPP2C260	SoffiXPP2C237	Sspp2c141	SoffiXPP2C244	SoffiXPP2C251
43	SoffiXPP2C321	SoffiXPP2C301	Sspon.02G0048570-2D	SoffiXPP2C273	SoffiXPP2C460	SoffiXPP2C282	SoffiXPP2C312	SoffiXPP2C291
44	SoffiXPP2C135	Sspp2c62	SoffiXPP2C114	SoffiXPP2C125	SoffiXPP2C155	SoffiXPP2C146	SoffiXPP2C104	SoffiXPP2C94
45	SoffiXPP2C40	SoffiXPP2C08	SoffiXPP2C26	Sspp2c6	SoffiXPP2C69	SoffiXPP2C54	SoffiXPP2C82
46	Sspon.01G0030960-1A	Sspon.01G0030960-1P	SoffiXPP2C03	Sspon.01G0030960-2B	SoffiXPP2C20	SoffiXPP2C36	SoffiXPP2C65
47	SoffiXPP2C325	SoffiXPP2C286	SoffiXPP2C305	SoffiXPP2C497	SoffiXPP2C277	SoffiXPP2C457	SoffiXPP2C316
48	SoffiXPP2C80	SoffiXPP2C38	SoffiXPP2C24	Sspp2c25	SoffiXPP2C67	SoffiXPP2C52	SoffiXPP2C06
49	SoffiXPP2C228	SoffiXPP2C164	Sspon.04G0012370-2B	SoffiXPP2C216	SoffiXPP2C206	SoffiXPP2C176	SoffiXPP2C190
50	SoffiXPP2C411	SoffiXPP2C494	Sspon.06G0019440-3D	SoffiXPP2C406	SoffiXPP2C415	Sspon.06G0019440-1P	SoffiXPP2C409
51	SoffiXPP2C39	SoffiXPP2C81	SoffiXPP2C68	Sspp2c8	SoffiXPP2C07	SoffiXPP2C53	SoffiXPP2C25
52	SoffiXPP2C110	SoffiXPP2C121	SoffiXPP2C101	SoffiXPP2C90	Sspon.03G0021380-2B	SoffiXPP2C143
53	Sspp2c11	SoffiXPP2C18	SoffiXPP2C63	SoffiXPP2C35	SoffiXPP2C01	Sspp2c32
54	SoffiXPP2C04	Sspon.01G0028590-1A	SoffiXPP2C22	Sspp2c31	Sspp2c19	SoffiXPP2C66
55	Sspon.04G0033590-2D	SoffiXPP2C187	SoffiXPP2C161	SoffiXPP2C203.2	SoffiXPP2C203	SoffiXPP2C225
56	SoffiXPP2C112	SoffiXPP2C123	SoffiXPP2C133	SoffiXPP2C92	SoffiXPP2C103	SoffiXPP2C153
57	Sspp2c98	SoffiXPP2C393	SoffiXPP2C386	SoffiXPP2C378	SoffiXPP2C371	SoffiXPP2C399
58	SoffiXPP2C269	SoffiXPP2C464	SoffiXPP2C297	SoffiXPP2C308	SoffiXPP2C288	SoffiXPP2C328
59	SoffiXPP2C492	SoffiXPP2C495	SoffiXPP2C407	SoffiXPP2C404	SoffiXPP2C413
60	SoffiXPP2C59	SoffiXPP2C45	SoffiXPP2C13	SoffiXPP2C74	SoffiXPP2C30
61	SoffiXPP2C213	SoffiXPP2C220	SoffiXPP2C234
62	Sspon.01G0030960-3D	SoffiXPP2C21

## Sheet: Synteny ID
Table S4| List of geneID of S. spontaneum PP2C gene involved in synteny relation.
Gene ID	Locus ID
Sspp2c101	Sspon.05G0016870-3C
Sspp2c101	Sspon.01G0007980-1A
Sspp2c103	Sspon.05G0021970-3D
Sspp2c107	Sspon.05G0010340-4D
Sspp2c108	Sspon.06G0009020-1A
Sspp2c11	Sspon.01G0031780-1A
Sspp2c110	Sspon.06G0009020-3C
Sspp2c113	Sspon.07G0000220-1P
Sspp2c114	Sspon.07G0000740-1A
Sspp2c117	Sspon.07G0000740-2B
Sspp2c118	Sspon.03G0009980-2B
Sspp2c120	Sspon.07G0003250-1P
Sspp2c123	Sspon.07G0000740-3C
Sspp2c128	Sspon.07G0014030-4D
Sspp2c129	Sspon.08G0001220-1A
Sspp2c13	Sspon.01G0005910-1T
Sspp2c130	Sspon.08G0002450-1A
Sspp2c135	Sspon.08G0020800-1B
Sspp2c136	Sspon.08G0022970-1B
Sspp2c137	Sspon.08G0022970-1T
Sspp2c138	Sspon.08G0001220-3C
Sspp2c139	Sspon.08G0002450-2C
Sspp2c140	Sspon.08G0002450-3D
Sspp2c141	Sspon.08G0006590-4D
Sspp2c142	Sspon.08G0020800-3D
Sspp2c144	Sspon.08G0022970-1P
Sspp2c19	Sspon.01G0028590-2B
Sspp2c2	Sspon.01G0002130-1A
Sspp2c22	Sspon.01G0052290-1C
Sspp2c25	Sspon.01G0013840-3C
Sspp2c26	Sspon.01G0050660-2D
Sspp2c27	Sspon.01G0007840-2D
Sspp2c28	Sspon.01G0052290-2D
Sspp2c3	Sspon.01G0005910-1A
Sspp2c31	Sspon.01G0028590-3D
Sspp2c32	Sspon.01G0031780-3D
Sspp2c34	Sspon.02G0006710-1A
Sspp2c36	Sspon.02G0013130-1A
Sspp2c37	Sspon.02G0016570-1A
Sspp2c42	Sspon.02G0016570-3C
Sspp2c43	Sspon.02G0016760-3C
Sspp2c45	Sspon.02G0006710-2D
Sspp2c47	Sspon.02G0013130-3D
Sspp2c48	Sspon.03G0002800-1A
Sspp2c49	Sspon.03G0012580-1A
Sspp2c50	Sspon.03G0013630-1A
Sspp2c51	Sspon.03G0015730-1A
Sspp2c52	Sspon.03G0031470-1B
Sspp2c53	Sspon.03G0032460-1B
Sspp2c54	Sspon.03G0012580-2B
Sspp2c58	Sspon.03G0002800-2C
Sspp2c59	Sspon.03G0031470-2C
Sspp2c6	Sspon.01G0011780-1A
Sspp2c60	Sspon.03G0032460-2C
Sspp2c61	Sspon.03G0012580-3C
Sspp2c62	Sspon.03G0033420-1P
Sspp2c64	Sspon.03G0002800-3D
Sspp2c66	Sspon.03G0032460-3D
Sspp2c68	Sspon.04G0006060-1A
Sspp2c69	Sspon.04G0014050-1A
Sspp2c70	Sspon.04G0018380-1A
Sspp2c71	Sspon.04G0001440-2B
Sspp2c72	Sspon.04G0006060-2B
Sspp2c75	Sspon.04G0014050-2B
Sspp2c76	Sspon.04G0001440-3C
Sspp2c77	Sspon.04G0006060-3C
Sspp2c8	Sspon.01G0013700-1A
Sspp2c80	Sspon.04G0018380-1P
Sspp2c85	Sspon.05G0004550-1A
Sspp2c87	Sspon.05G0010340-1A
Sspp2c88	Sspon.05G0016870-1A
Sspp2c90	Sspon.05G0021970-1B
Sspp2c92	Sspon.05G0010340-2B
Sspp2c93	Sspon.05G0012150-2B
Sspp2c98	Sspon.05G0003740-2C
Sspp2c99	Sspon.05G0010340-3C

## Sheet: Blast
Table S5| BLAST Hits Identified in the Alignment of 500 PP2C Genes from a Sugarcane Hybrid Cultivar and Differentially Expressed Contigs.
Query	Subject	Length	Identity%	Score	E-value
SoffiXPP2C10 SoffiXsponR570.01Ag403000.1	SO_4967_5_(paired,_trimmed_pairs)_contig_3593	1852	99	1744	0
SoffiXPP2C27 SoffiXsponR570.01Bg360500.1	SO_4967_5_(paired,_trimmed_pairs)_contig_3593	1852	99	1749	0
SoffiXPP2C42 SoffiXsponR570.01Cg250100.1	SO_4967_5_(paired,_trimmed_pairs)_contig_3593	1852	99	1733	0
SoffiXPP2C56 SoffiXsponR570.01Dg257300.1	SO_4967_5_(paired,_trimmed_pairs)_contig_3593	1852	99	1749	0
SoffiXPP2C71 SoffiXsponR570.01Eg314800.1	SO_4967_5_(paired,_trimmed_pairs)_contig_3593	1852	99	1749	0
SoffiXPP2C84 SoffiXsponR570.01Fg198800.1	SO_4967_5_(paired,_trimmed_pairs)_contig_3593	1852	100	1755	0
SoffiXPP2C95 SoffiXsponR570.02Ag183900.1	SO_4967_5_(paired,_trimmed_pairs)_contig_1177	3467	99	2388	0
SoffiXPP2C105 SoffiXsponR570.02Bg152600.1	SO_4967_5_(paired,_trimmed_pairs)_contig_1177	3467	99	2388	0
SoffiXPP2C115 SoffiXsponR570.02Cg177100.1	SO_4967_5_(paired,_trimmed_pairs)_contig_1177	3467	99	2388	0
SoffiXPP2C126 SoffiXsponR570.02Dg181000.1	SO_4967_5_(paired,_trimmed_pairs)_contig_1177	3467	99	2377	0
SoffiXPP2C136 SoffiXsponR570.02Eg149600.1	SO_4967_5_(paired,_trimmed_pairs)_contig_1177	3467	99	2388	0
SoffiXPP2C142 SoffiXsponR570.02Eg354900.1	SO_4967_5_(paired,_trimmed_pairs)_contig_8626	1308	89	361	2e-100
SoffiXPP2C147 SoffiXsponR570.02Fg164400.1	SO_4967_5_(paired,_trimmed_pairs)_contig_1177	3467	99	2388	0
SoffiXPP2C156 SoffiXsponR570.02Gg082800.1	SO_4967_5_(paired,_trimmed_pairs)_contig_1177	3467	99	2388	0
SoffiXPP2C161 SoffiXsponR570.03Ag095400.1	SO_4967_5_(paired,_trimmed_pairs)_contig_312	1687	99	2067	0
SoffiXPP2C187 SoffiXsponR570.03Cg090600.1	SO_4967_5_(paired,_trimmed_pairs)_contig_312	1687	99	2039	0
SoffiXPP2C203 SoffiXsponR570.03Dg098900.1	SO_4967_5_(paired,_trimmed_pairs)_contig_312	1687	99	2073	0
SoffiXPP2C225 SoffiXsponR570.03Fg102300.1	SO_4967_5_(paired,_trimmed_pairs)_contig_312	1687	99	2034	0
SoffiXPP2C278 SoffiXsponR570.05Ag386400.1	SO_4967_5_(paired,_trimmed_pairs)_contig_3593	1852	83	843	0
SoffiXPP2C287 SoffiXsponR570.05Bg384000.1	SO_4967_5_(paired,_trimmed_pairs)_contig_3593	1852	83	843	0
SoffiXPP2C296 SoffiXsponR570.05Cg385700.1	SO_4967_5_(paired,_trimmed_pairs)_contig_3593	1852	83	811	0
SoffiXPP2C306 SoffiXsponR570.05Dg385000.1	SO_4967_5_(paired,_trimmed_pairs)_contig_3593	1852	83	826	0
SoffiXPP2C317 SoffiXsponR570.05Eg357700.1	SO_4967_5_(paired,_trimmed_pairs)_contig_3593	1852	83	850	0
SoffiXPP2C326 SoffiXsponR570.05Fg318700.1	SO_4967_5_(paired,_trimmed_pairs)_contig_3593	1852	83	837	0
SoffiXPP2C332 SoffiXsponR570.06Ag030200.1	SO_4967_5_(paired,_trimmed_pairs)_contig_2020	1996	99	1206	0
SoffiXPP2C339 SoffiXsponR570.06Cg008400.1	SO_4967_5_(paired,_trimmed_pairs)_contig_2020	1996	99	1190	0
SoffiXPP2C351 SoffiXsponR570.06Eg000800.1	SO_4967_5_(paired,_trimmed_pairs)_contig_1177	3467	89	281	0
SoffiXPP2C353 SoffiXsponR570.06Eg036000.1	SO_4967_5_(paired,_trimmed_pairs)_contig_2020	1996	99	1201	0
SoffiXPP2C357 SoffiXsponR570.06Fg028200.1	SO_4967_5_(paired,_trimmed_pairs)_contig_2020	1996	99	1223	0
SoffiXPP2C448 SoffiXsponR570.1Z202200.1	SO_4967_5_(paired,_trimmed_pairs)_contig_3593	1852	83	826	0
SoffiXPP2C456 SoffiXsponR570.5_9Ag011700.1	SO_4967_5_(paired,_trimmed_pairs)_contig_3593	1852	83	843	0
SoffiXPP2C468 SoffiXsponR570.6_9Ag125400.1	SO_4967_5_(paired,_trimmed_pairs)_contig_2020	1996	99	1229	0
SoffiXPP2C474 SoffiXsponR570.6us88g032400.1	SO_4967_5_(paired,_trimmed_pairs)_contig_2020	1996	98	1195	0
SoffiXPP2C498 SoffiXsponR570.8_5Ag268000.1	SO_4967_5_(paired,_trimmed_pairs)_contig_3593	1852	83	826	0

## Sheet: DEGs
Table S6| Differentially Expressed Contigs Showing Homology with PP2C Genes in Sugarcane Hybrid Cultivar
Name	Chromosome	Max group mean	Log2.fold.change	Fold change	P-value	FDR p-value	Bonferroni	Function
Contigs joined_346	SO_4967_5_(paired,_trimmed_pairs)_contig_3593	5.67	0.71	1.64	0.08	0.19	1	protein-serine/threonine phosphatase, Phosphatase 2C family protein, PPM-type phosphatase domain-containing protein
Contigs joined_130	SO_4967_5_(paired,_trimmed_pairs)_contig_1177	17.11	0.6	1.52	0.00434	0.02	1	protein-serine/threonine phosphatase, RRM domain-containing protein, Splicing factor U2af large subunit, Probable protein phosphatase 2C 6
Contigs joined_733	SO_4967_5_(paired,_trimmed_pairs)_contig_8626	1.08	-4.02	-16.21	0.35	NaN	1	glycerol kinase
Contigs joined_36	SO_4967_5_(paired,_trimmed_pairs)_contig_312	0	NaN	NaN	NaN	NaN	NaN	protein-serine/threonine phosphatase, Phosphatase 2C family protein, PPM-type phosphatase domain-containing protein
Contigs joined_215	SO_4967_5_(paired,_trimmed_pairs)_contig_2020	0	NaN	NaN	NaN	NaN	NaN	poly(A)-specific ribonuclease, protein-serine/threonine phosphatase, Phosphatase 2C family protein, PPM-type phosphatase domain-containing protein

## Sheet: Gene Ontology
Table S7| BLAST hits identified from alignment of 34 SoffiXPP2C genes (showing homology with differentially expressed genes) against rice and sorghum, along with associated Gene Ontology terms
	Rice				Sorghum
Query Sequence ID	Subject Sequence ID	% Identity	Gene Ontology (GO) annotations	Query Sequence ID	Subject Sequence ID	% Identity	Gene Ontology (GO) annotations
SoffiXPP2C10	LOC_Os03g18970.1	89.019	GO:0008152.GO:0009987,GO:0003824,GO:0016787,GO:0005886	SoffiXPP2C10	Sobic.001G399300.1.p	97.902	GO:0016791,GO:0003824,GO:0006470, GO:0004722
SoffiXPP2C27	LOC_Os03g18970.1	89.486	GO:0008152.GO:0009987,GO:0003824,GO:0016787,GO:0005886	SoffiXPP2C27	Sobic.001G399300.1.p	98.135	GO:0016791,GO:0003824,GO:0006470, GO:0004722
SoffiXPP2C42	LOC_Os03g18970.1	89.486	GO:0008152.GO:0009987,GO:0003824,GO:0016787,GO:0005886	SoffiXPP2C42	Sobic.001G399300.1.p	98.368	GO:0016791,GO:0003824,GO:0006470, GO:0004722
SoffiXPP2C56	LOC_Os03g18970.1	89.72	GO:0008152.GO:0009987,GO:0003824,GO:0016787,GO:0005886	SoffiXPP2C56	Sobic.001G399300.1.p	98.601	GO:0016791,GO:0003824,GO:0006470, GO:0004722
SoffiXPP2C71	LOC_Os03g18970.1	89.72	GO:0008152.GO:0009987,GO:0003824,GO:0016787,GO:0005886	SoffiXPP2C71	Sobic.001G399300.1.p	98.601	GO:0016791,GO:0003824,GO:0006470, GO:0004722
SoffiXPP2C84	LOC_Os03g18970.1	89.72	GO:0008152.GO:0009987,GO:0003824,GO:0016787,GO:0005886	SoffiXPP2C84	Sobic.001G399300.1.p	98.601	GO:0016791,GO:0003824,GO:0006470, GO:0004722
SoffiXPP2C95	LOC_Os01g40094.1	80.562	GO:0006464,GO:0008152,GO:0009987,GO:0003824,GO:0016787	SoffiXPP2C95	Sobic.003G198200.1.p	92.739	GO:0016791,GO:0003824,GO:0004722,GO:0006470
SoffiXPP2C105	LOC_Os01g40094.1	80.994	GO:0006464,GO:0008152,GO:0009987,GO:0003824,GO:0016787	SoffiXPP2C105	Sobic.003G198200.1.p	93.75	GO:0016791,GO:0003824,GO:0004722,GO:0006470
SoffiXPP2C115	LOC_Os01g40094.1	80.778	GO:0006464,GO:0008152,GO:0009987,GO:0003824,GO:0016787	SoffiXPP2C115	Sobic.003G198200.1.p	92.739	GO:0016791,GO:0003824,GO:0004722,GO:0006470
SoffiXPP2C126	LOC_Os01g40094.1	82.005	GO:0006464,GO:0008152,GO:0009987,GO:0003824,GO:0016787	SoffiXPP2C126	Sobic.003G198200.1.p	91.286	GO:0016791,GO:0003824,GO:0004722,GO:0006470
SoffiXPP2C136	LOC_Os01g40094.1	80.562	GO:0006464,GO:0008152,GO:0009987,GO:0003824,GO:0016787	SoffiXPP2C136	Sobic.003G198200.1.p	92.946	GO:0016791,GO:0003824,GO:0004722,GO:0006470
SoffiXPP2C142	LOC_Os04g55410.1	74.194	GO:0008152,GO:0009987,GO:0005975,GO:0009056,GO:0016301,GO:0006950,GO:0009607,GO:0008150,GO:0009628,GO:0005829	SoffiXPP2C142	Sobic.006G239800.1.p	87.069	GO:0016773,GO:0004370,GO:0006072, GO:0005975,GO:0016773
SoffiXPP2C147	LOC_Os01g40094.1	80.778	GO:0006464,GO:0008152,GO:0009987,GO:0003824,GO:00016787	SoffiXPP2C147	Sobic.003G198200.1.p	92.946	GO:0016791GO:0003824,GO:0004722,GO:0006470
SoffiXPP2C156	LOC_Os01g40094.1	82.289	GO:0006464,GO:0008152,GO:0009987,GO:0003824,GO:00016787	SoffiXPP2C156	Sobic.003G198200.1.p	95.228	GO:0016791,GO:0003824,GO:0004722,GO:0006470
SoffiXPP2C161	LOC_Os02g13100.1	74.095	GO:0005634,GO:0008152,GO:0009058,GO:0006464,GO:0009987,GO:0003824,GO:0016787	SoffiXPP2C161	Sobic.004G096300.1.p	96.8	GO:0016791,GO:0006470,GO:0004722,GO:0003824
SoffiXPP2C187	LOC_Os02g13100.1	74.095	GO:0005634,GO:0008152,GO:0009058,GO:0006464,GO:0009987,GO:0003824,GO:0016787	SoffiXPP2C187	Sobic.004G096300.1.p	96.8	GO:0016791,GO:0006470,GO:0004722,GO:0003824
SoffiXPP2C203	LOC_Os02g13100.1	74.095	GO:0005634,GO:0008152,GO:0009058,GO:0006464,GO:0009987,GO:0003824,GO:0016787	SoffiXPP2C203	Sobic.004G096300.1.p	96.8	GO:0016791,GO:0006470,GO:0004722,GO:0003824
SoffiXPP2C225	LOC_Os02g13100.1	73.538	GO:0005634,GO:0008152,GO:0009058,GO:0006464,GO:0009987,GO:0003824,GO:0016787	SoffiXPP2C225	Sobic.004G096300.1.p	94.247	GO:0016791,GO:0006470,GO:0004722,GO:0003824
SoffiXPP2C278	LOC_Os07g49040.1	92.111	GO:0008152,GO:0009987,GO:0003824,GO:0016787,GO:0005886	SoffiXPP2C278	Sobic.002G427300.1.p	99.301	GO:0016791,GO:0003824,GO:0004722,GO:0006470
SoffiXPP2C287	LOC_Os07g49040.1	91.879	GO:0008152,GO:0009987,GO:0003824,GO:0016787,GO:0005886	SoffiXPP2C287	Sobic.002G427300.1.p	99.068	GO:0016791,GO:0003824,GO:0004722,GO:0006470
SoffiXPP2C296	LOC_Os07g49040.1	90.719	GO:0008152,GO:0009987,GO:0003824,GO:0016787,GO:0005886	SoffiXPP2C296	Sobic.002G427300.1.p	97.902	GO:0016791,GO:0003824,GO:0004722,GO:0006470
SoffiXPP2C306	LOC_Os07g49040.1	91.879	GO:0008152,GO:0009987,GO:0003824,GO:0016787,GO:0005886	SoffiXPP2C306	Sobic.002G427300.1.p	99.068	GO:0016791,GO:0003824,GO:0004722,GO:0006470
SoffiXPP2C317	LOC_Os07g49040.1	92.111	GO:0008152,GO:0009987,GO:0003824,GO:0016787,GO:0005886	SoffiXPP2C317	Sobic.002G427300.1.p	99.301	GO:0016791,GO:0003824,GO:0004722,GO:0006470
SoffiXPP2C326	LOC_Os07g49040.1	92.111	GO:0008152,GO:0009987,GO:0003824,GO:0016787,GO:0005886	SoffiXPP2C326	Sobic.002G427300.1.p	99.301	GO:0016791,GO:0003824,GO:0004722,GO:0006470
SoffiXPP2C332	LOC_Os05g04360.1	84.5	GO:0005623,GO:0006464.GO:0008152,GO:0003824,GO:0016787	SoffiXPP2C332	Sobic.009G032400.1.p	96.02	GO:0004722,GO:0016791,GO:0003824,GO:0006470,GO:0004722
SoffiXPP2C339	LOC_Os05g04360.1	83.5	GO:0005623,GO:0006464.GO:0008152,GO:0003824,GO:0016787	SoffiXPP2C339	Sobic.009G032400.1.p	95.522	GO:0004722,GO:0016791,GO:0003824,GO:0006470,GO:0004722
SoffiXPP2C351	LOC_Os01g40094.1	63.793	GO:0006464,GO:0008152,GO:0009987,GO:0003824,GO:0016787	SoffiXPP2C351	Sobic.003G198200.1.p	77.586	GO:0016791,GO:0003824,GO:0004722,GO:0006470
SoffiXPP2C353	LOC_Os05g04360.1	83.75	GO:0005623,GO:0006464.GO:0008152,GO:0003824,GO:0016787	SoffiXPP2C353	Sobic.009G032400.1.p	96.269	GO:0004722,GO:0016791,GO:0003824,GO:0006470,GO:0004722
SoffiXPP2C357	LOC_Os05g04360.1	82.836	GO:0005623,GO:0006464.GO:0008152,GO:0003824,GO:0016787	SoffiXPP2C357	Sobic.009G032400.1.p	95.792	GO:0004722,GO:0016791,GO:0003824,GO:0006470,GO:0004722
SoffiXPP2C448	LOC_Os07g49040.1	92.343	GO:0008152,GO:0009987,GO:0003824,GO:0016787,GO:0005886	SoffiXPP2C448	Sobic.002G427300.1.p	99.068	GO:0016791,GO:0003824,GO:0004722,GO:0006470
SoffiXPP2C456	LOC_Os07g49040.1	91.879	GO:0008152,GO:0009987,GO:0003824,GO:0016787,GO:0005886	SoffiXPP2C456	Sobic.002G427300.1.p	98.834	GO:0016791,GO:0003824,GO:0004722,GO:0006470
SoffiXPP2C468	LOC_Os05g04360.1	84	GO:0005623,GO:0006464.GO:0008152,GO:0003824,GO:0016787	SoffiXPP2C468	Sobic.009G032400.1.p	96.766	GO:0004722,GO:0016791,GO:0003824,GO:0006470,GO:0004722
SoffiXPP2C474	LOC_Os05g04360.1	84.422	GO:0005623,GO:0006464.GO:0008152,GO:0003824,GO:0016787	SoffiXPP2C474	Sobic.009G032400.1.p	95.761	GO:0004722,GO:0016791,GO:0003824,GO:0006470,GO:0004722
SoffiXPP2C498	LOC_Os07g49040.1	91.647	GO:0008152,GO:0009987,GO:0003824,GO:0016787,GO:0005886	SoffiXPP2C498	Sobic.002G427300.1.p	98.834	GO:0016791,GO:0003824,GO:0004722,GO:0006470

## Sheet: KaKs
Table S8 | Ka/Ks Ratios Between SoffiXPP2C Paralogous Gene Pairs
Seq_1	Seq_2	Ka	Ks	Ka/Ks	EffectiveLen	AverageS-sites	AverageN-sites	cN	cS	pN	pS
SoffiXPP2C404	SoffiXPP2C495	0	0	NaN	597	153.333	443.667	0	0	0	0
SoffiXPP2C404	SoffiXPP2C407	0	0	NaN	597	153.333	443.667	0	0	0	0
SoffiXPP2C404	SoffiXPP2C413	0	0	NaN	531	138.167	392.833	0	0	0	0
SoffiXPP2C82	SoffiXPP2C54	0.0543165	0.0803617	0.6759	618	152	466	24.4167	11.5833	0.0523963	0.0762061
SoffiXPP2C239	SoffiXPP2C257	0	0	NaN	750	181	569	0	0	0	0
SoffiXPP2C257	SoffiXPP2C239	0	0	NaN	750	181	569	0	0	0	0
SoffiXPP2C390	SoffiXPP2C396	0	0.00525857	0	831	190.833	640.167	0	1	0	0.00524017
SoffiXPP2C381	SoffiXPP2C488	0	0	NaN	852	198.667	653.333	0	0	0	0
SoffiXPP2C381	SoffiXPP2C389	0	0.0308395	0	852	198.583	653.417	0	6	0	0.030214
SoffiXPP2C389	SoffiXPP2C488	0	0.0308395	0	852	198.583	653.417	0	6	0	0.030214
SoffiXPP2C389	SoffiXPP2C381	0	0.0308395	0	852	198.583	653.417	0	6	0	0.030214
SoffiXPP2C396	SoffiXPP2C390	0	0.00525857	0	831	190.833	640.167	0	1	0	0.00524017
SoffiXPP2C488	SoffiXPP2C389	0	0.0308395	0	852	198.583	653.417	0	6	0	0.030214
SoffiXPP2C488	SoffiXPP2C381	0	0	NaN	852	198.667	653.333	0	0	0	0
SoffiXPP2C274	SoffiXPP2C322	0	0	NaN	870	198.5	671.5	0	0	0	0
SoffiXPP2C274	SoffiXPP2C292	0	0.00505478	0	870	198.5	671.5	0	1	0	0.00503778
SoffiXPP2C274	SoffiXPP2C283	0	0.00505478	0	870	198.5	671.5	0	1	0	0.00503778
SoffiXPP2C283	SoffiXPP2C322	0	0.00505478	0	870	198.5	671.5	0	1	0	0.00503778
SoffiXPP2C283	SoffiXPP2C292	0	0	NaN	870	198.5	671.5	0	0	0	0
SoffiXPP2C283	SoffiXPP2C274	0	0.00505478	0	870	198.5	671.5	0	1	0	0.00503778
SoffiXPP2C292	SoffiXPP2C322	0	0.00505478	0	870	198.5	671.5	0	1	0	0.00503778
SoffiXPP2C292	SoffiXPP2C274	0	0.00505478	0	870	198.5	671.5	0	1	0	0.00503778
SoffiXPP2C322	SoffiXPP2C274	0	0	NaN	870	198.5	671.5	0	0	0	0
SoffiXPP2C284	SoffiXPP2C293	0	0	NaN	912	228	684	0	0	0	0
SoffiXPP2C413	SoffiXPP2C495	0	0	NaN	939	244.333	694.667	0	0	0	0
SoffiXPP2C413	SoffiXPP2C407	0	0	NaN	939	244.333	694.667	0	0	0	0
Seq_1	Seq_2	Ka	Ks	Ka_Ks	EffectiveLen	AverageS-sites	AverageN-sites	cN	cS	pN	pS
SoffiXPP2C373	SoffiXPP2C487	0	0	NaN	948	221.333	726.667	0	0	0	0
SoffiXPP2C388	SoffiXPP2C401	0	0	NaN	948	221.333	726.667	0	0	0	0
SoffiXPP2C101	SoffiXPP2C143	0	0	NaN	963	232.333	730.667	0	0	0	0
SoffiXPP2C407	SoffiXPP2C495	0	0	NaN	1005	259.5	745.5	0	0	0	0
SoffiXPP2C172	SoffiXPP2C185	0	0	NaN	1065	248.167	816.833	0	0	0	0
SoffiXPP2C200	SoffiXPP2C233	0	0	NaN	1065	248	817	0	0	0	0
SoffiXPP2C237	SoffiXPP2C256	0	0	NaN	1077	253.667	823.333	0	0	0	0
SoffiXPP2C309	SoffiXPP2C329	0	0	NaN	1080	253.167	826.833	0	0	0	0
SoffiXPP2C149	SoffiXPP2C117	0	0	NaN	1083	253.833	829.167	0	0	0	0
SoffiXPP2C149	SoffiXPP2C107	0	0.00792087	0	1083	253.833	829.167	0	2	0	0.00787919
SoffiXPP2C447	SoffiXPP2C450	0	0	NaN	1083	254.333	828.667	0	0	0	0
SoffiXPP2C312	SoffiXPP2C321	0	0	NaN	1089	249	840	0	0	0	0
SoffiXPP2C162	SoffiXPP2C226	0	0.0147925	0	1095	273.083	821.917	0	4	0	0.0146475
SoffiXPP2C162	SoffiXPP2C174	0	0.00366973	0	1095	273.167	821.833	0	1	0	0.00366077
SoffiXPP2C174	SoffiXPP2C226	0	0.0185366	0	1095	273.083	821.917	0	5	0	0.0183094
SoffiXPP2C238	SoffiXPP2C266	0	0.0125264	0	1098	241.5	856.5	0	3	0	0.0124224
SoffiXPP2C238	SoffiXPP2C245	0	0.0125264	0	1098	241.5	856.5	0	3	0	0.0124224
SoffiXPP2C245	SoffiXPP2C266	0	0.00832764	0	1098	241.5	856.5	0	2	0	0.00828157
SoffiXPP2C107	SoffiXPP2C117	0	0.00780241	0	1101	257.667	843.333	0	2	0	0.00776197
SoffiXPP2C161	SoffiXPP2C203	0	0.0182435	0	1125	277.417	847.583	0	5	0	0.0180234
SoffiXPP2C161	SoffiXPP2C187	0	0.0331749	0	1125	277.333	847.667	0	9	0	0.0324519
SoffiXPP2C187	SoffiXPP2C203	0	0.0294065	0	1125	277.417	847.583	0	8	0	0.0288375
SoffiXPP2C104	SoffiXPP2C155	0	0.00349855	0	1161	286.5	874.5	0	1	0	0.0034904
SoffiXPP2C104	SoffiXPP2C114	0	0.00349855	0	1161	286.5	874.5	0	1	0	0.0034904
SoffiXPP2C114	SoffiXPP2C155	0	0.00701349	0	1161	286.5	874.5	0	2	0	0.0069808
SoffiXPP2C15	SoffiXPP2C88	0	0.0240158	0	1164	296.167	867.833	0	7	0	0.0236353
Seq_1	Seq_2	Ka	Ks	Ka_Ks	EffectiveLen	AverageS-sites	AverageN-sites	cN	cS	pN	pS
SoffiXPP2C15	SoffiXPP2C76	0	0.0170559	0	1164	296.5	867.5	0	5	0	0.0168634
SoffiXPP2C15	SoffiXPP2C61	0	0.0205375	0	1164	296.167	867.833	0	6	0	0.0202589
SoffiXPP2C61	SoffiXPP2C88	0	0.0101985	0	1164	296.167	867.833	0	3	0	0.0101294
SoffiXPP2C61	SoffiXPP2C76	0	0.0101869	0	1164	296.5	867.5	0	3	0	0.010118
SoffiXPP2C76	SoffiXPP2C88	0	0.00677588	0	1164	296.5	867.5	0	2	0	0.00674536
SoffiXPP2C183	SoffiXPP2C222	0	0.00344828	0	1164	290.667	873.333	0	1	0	0.00344037
SoffiXPP2C183	SoffiXPP2C198	0	0.00344828	0	1164	290.667	873.333	0	1	0	0.00344037
SoffiXPP2C198	SoffiXPP2C222	0	0	NaN	1164	290.5	873.5	0	0	0	0
SoffiXPP2C336	SoffiXPP2C348	0	0	NaN	1176	318.5	857.5	0	0	0	0
SoffiXPP2C336	SoffiXPP2C343	0	0	NaN	1176	318.5	857.5	0	0	0	0
SoffiXPP2C343	SoffiXPP2C348	0	0	NaN	1176	318.5	857.5	0	0	0	0
SoffiXPP2C89	SoffiXPP2C49	0.002228	0.0176895	0.12595	1185	286	899	2	5	0.00222469	0.0174825
SoffiXPP2C14	SoffiXPP2C31	0	0.00335571	0	1188	298.667	889.333	0	1	0	0.00334821
SoffiXPP2C06	SoffiXPP2C24	0	0	NaN	1194	291.333	902.667	0	0	0	0
SoffiXPP2C102	SoffiXPP2C111	0	0	NaN	1206	290.333	915.667	0	0	0	0
SoffiXPP2C334	SoffiXPP2C364	0	0.0030722	0	1254	326.167	927.833	0	1	0	0.00306592
SoffiXPP2C341	SoffiXPP2C355	0	0.00926414	0	1254	325.833	928.167	0	3	0	0.00920716
SoffiXPP2C278	SoffiXPP2C317	0	0.00619199	0	1287	324.333	962.667	0	2	0	0.0061665
SoffiXPP2C278	SoffiXPP2C326	0	0.00930725	0	1287	324.333	962.667	0	3	0	0.00924974
SoffiXPP2C326	SoffiXPP2C317	0	0.0155769	0	1287	324.333	962.667	0	5	0	0.0154162
SoffiXPP2C56	SoffiXPP2C84	0	0.00311204	0	1290	322	968	0	1	0	0.00310559
SoffiXPP2C56	SoffiXPP2C71	0	0.00311365	0	1290	321.833	968.167	0	1	0	0.0031072
SoffiXPP2C71	SoffiXPP2C84	0	0.00623704	0	1290	322	968	0	2	0	0.00621118
SoffiXPP2C276	SoffiXPP2C458	0	0.0189984	0	1296	319.833	976.167	0	6	0	0.0187598
SoffiXPP2C276	SoffiXPP2C324	0	0.00313316	0	1296	319.833	976.167	0	1	0	0.00312663
SoffiXPP2C276	SoffiXPP2C315	0	0.00313316	0	1296	319.833	976.167	0	1	0	0.00312663
Seq_1	Seq_2	Ka	Ks	Ka_Ks	EffectiveLen	AverageS-sites	AverageN-sites	cN	cS	pN	pS
SoffiXPP2C276	SoffiXPP2C304	0	0.00627947	0	1296	319.833	976.167	0	2	0	0.00625326
SoffiXPP2C276	SoffiXPP2C285	0	0.00627947	0	1296	319.833	976.167	0	2	0	0.00625326
SoffiXPP2C285	SoffiXPP2C458	0	0.0254396	0	1296	319.833	976.167	0	8	0	0.025013
SoffiXPP2C285	SoffiXPP2C324	0	0.00943903	0	1296	319.833	976.167	0	3	0	0.00937989
SoffiXPP2C285	SoffiXPP2C315	0	0.00943903	0	1296	319.833	976.167	0	3	0	0.00937989
SoffiXPP2C285	SoffiXPP2C304	0	0.012612	0	1296	319.833	976.167	0	4	0	0.0125065
SoffiXPP2C304	SoffiXPP2C458	0	0.012612	0	1296	319.833	976.167	0	4	0	0.0125065
SoffiXPP2C304	SoffiXPP2C324	0	0.00313316	0	1296	319.833	976.167	0	1	0	0.00312663
SoffiXPP2C304	SoffiXPP2C315	0	0.00313316	0	1296	319.833	976.167	0	1	0	0.00312663
SoffiXPP2C315	SoffiXPP2C458	0	0.0157984	0	1296	319.833	976.167	0	5	0	0.0156331
SoffiXPP2C315	SoffiXPP2C324	0	0	NaN	1296	319.833	976.167	0	0	0	0
SoffiXPP2C324	SoffiXPP2C458	0	0.0157984	0	1296	319.833	976.167	0	5	0	0.0156331
SoffiXPP2C08	SoffiXPP2C40	0	0	NaN	1338	327.167	1010.83	0	0	0	0
SoffiXPP2C08	SoffiXPP2C26	0	0	NaN	1338	327.167	1010.83	0	0	0	0
SoffiXPP2C26	SoffiXPP2C40	0	0	NaN	1338	327.167	1010.83	0	0	0	0
SoffiXPP2C98	SoffiXPP2C99	0	0	NaN	1344	338.167	1005.83	0	0	0	0
SoffiXPP2C305	SoffiXPP2C497	0	0.00572795	0	1356	350.5	1005.5	0	2	0	0.00570613
SoffiXPP2C305	SoffiXPP2C457	0	0.00572795	0	1356	350.5	1005.5	0	2	0	0.00570613
SoffiXPP2C457	SoffiXPP2C497	0	0.00572795	0	1356	350.5	1005.5	0	2	0	0.00570613
SoffiXPP2C116	SoffiXPP2C157	0	0.00578874	0	1368	346.833	1021.17	0	2	0	0.00576646
SoffiXPP2C116	SoffiXPP2C148	0	0	NaN	1368	346.833	1021.17	0	0	0	0
SoffiXPP2C148	SoffiXPP2C157	0	0.00578874	0	1368	346.833	1021.17	0	2	0	0.00576646
SoffiXPP2C164	SoffiXPP2C190	0	0	NaN	1386	317.5	1068.5	0	0	0	0
SoffiXPP2C92	SoffiXPP2C112	0	0	NaN	1443	358.167	1084.83	0	0	0	0
SoffiXPP2C37	SoffiXPP2C51	0	0.00520384	0	1536	385.667	1150.33	0	2	0	0.00518583
SoffiXPP2C207	SoffiXPP2C217	0	0.00250261	0	1566	400.25	1165.75	0	1	0	0.00249844
SoffiXPP2C406	SoffiXPP2C415	0	0.00245098	0	1716	408.667	1307.33	0	1	0	0.00244698
